# Supplementary material for: Transcriptome-wide identification of transient RNA G-quadruplexes in human cells
Source: Nat Commun. 2018 Nov 9;9:4730. doi: 10.1038/s41467-018-07224-8 (PMC6226477; doi:10.1038/s41467-018-07224-8)
Supplement: Supplementary file 4 — Supplementary Data 1 [file 41467_2018_7224_MOESM4_ESM.xlsx]

## Sheet: A-Full List
GeneID (UCSC)	Approved name	Base mean	ES (NoRx/Input) log2(FC)	ES (BRACO19/Input) log2(FC)	ES (RHPS4/Input) log2(FC)	BRACO19-induced ΔES log2(FC) (BRACO19/NoRx)	RHPS4-induced ΔES log2(FC) (RHPS4/NoRx)	Average G4 ligand- induced ΔES log2(FC)	HUGO Status	Approved symbol	Location	Gene stable ID	HGNC ID	HGNC symbol	Gene % GC content	Gene type
MALAT1	metastasis associated lung adenocarcinoma transcript 1 (non-protein coding)	47489.9	-1.32274	0.263752	0.542373	1.58649	1.86511	1.7258	Approved symbol	MALAT1	11q13.1	ENSG00000251562	HGNC:29665	MALAT1	40.56	lincRNA
GABPA	GA binding protein transcription factor alpha subunit	53.3862	-0.743283	0.189965	1.73647	0.933248	2.47975	1.7065	Approved symbol	GABPA	21q21.3	ENSG00000154727	HGNC:4071	GABPA	36.67	protein_coding
REL	REL proto-oncogene, NF-kB subunit	59.0726	-0.428524	2.08342	0.467655	2.51195	0.896179	1.70406	Approved symbol	REL	2p16.1	ENSG00000162924	HGNC:9954	REL	37.61	protein_coding
PKNOX1	PBX/knotted 1 homeobox 1	51.3364	-0.392399	0.381663	2.22291	0.774062	2.61531	1.69469	Approved symbol	PKNOX1	21q22.3	ENSG00000160199	HGNC:9022	PKNOX1	46.99	protein_coding
PTAR1	protein prenyltransferase alpha subunit repeat containing 1	111.922	-1.08618	-0.0241927	1.21247	1.06199	2.29865	1.68032	Approved symbol	PTAR1	9q21.12	ENSG00000188647	HGNC:30449	PTAR1	36.03	protein_coding
RNF149	ring finger protein 149	51.6073	-0.842955	1.07914	0.524211	1.9221	1.36717	1.64463	Approved symbol	RNF149	2q11.2	ENSG00000163162	HGNC:23137	RNF149	41.19	protein_coding
ANP32E	acidic nuclear phosphoprotein 32 family member E	96.9382	-0.773319	-0.263645	1.9509	0.509674	2.72421	1.61694	Approved symbol	ANP32E	1q21.2	ENSG00000143401	HGNC:16673	ANP32E	42.62	protein_coding
DIS3	DIS3 homolog, exosome endoribonuclease and 3'-5' exoribonuclease	53.3945	-0.303685	0.769071	1.83977	1.07276	2.14345	1.6081	Approved symbol	DIS3	13q21.33	ENSG00000083520	HGNC:20604	DIS3	36.46	protein_coding
LOC100216545	KMT2E antisense RNA 1 (head to head)	61.8244	-1.27246	0.193963	0.401625	1.46643	1.67409	1.57026	Synonyms	KMT2E-AS1	7q22.3	ENSG00000239569	HGNC:40845	KMT2E-AS1	64.44	antisense
NPY1R	neuropeptide Y receptor Y1	92.0545	-1.03123	0.344803	0.632342	1.37603	1.66357	1.5198	Approved symbol	NPY1R	4q32.2	ENSG00000164128	HGNC:7956	NPY1R	39.52	protein_coding
CCDC50	coiled-coil domain containing 50	88.5411	-0.866105	0.708241	0.591797	1.57435	1.4579	1.51612	Approved symbol	CCDC50	3q28	ENSG00000152492	HGNC:18111	CCDC50	36.59	protein_coding
BRCC3	BRCA1/BRCA2-containing complex subunit 3	57.1581	-0.595499	0.935218	0.880515	1.53072	1.47601	1.50337	Approved symbol	BRCC3	Xq28	ENSG00000185515	HGNC:24185	BRCC3	37.76	protein_coding
KIAA0564	Von Willebrand Factor A Domain containing 8	52.4713	-0.42239	0.247994	1.88282	0.670384	2.30521	1.4878	Approved symbol	VWA8	13q14.11	ENSG00000102763	HGNC:29071	VWA8	37.16	protein_coding
YPEL2	yippee like 2	51.843	-0.5501	1.36638	0.490772	1.91648	1.04087	1.47867	Approved symbol	YPEL2	17q22	ENSG00000175155	HGNC:18326	YPEL2	46.62	protein_coding
NOC3L	NOC3 like DNA replication regulator	67.0667	-0.461412	-0.157838	2.17184	0.303574	2.63325	1.46841	Approved symbol	NOC3L	10q23.33	ENSG00000173145	HGNC:24034	NOC3L	37.01	protein_coding
LOC100507217	long non-coding RNA (uncharacterized) LOC100507217	136.835	-1.18766	0.287143	0.239319	1.4748	1.42698	1.45089	Unmatched
PPM1E	protein phosphatase, Mg2+/Mn2+ dependent 1E	71.9234	-1.12808	0.627153	0.0133357	1.75523	1.14141	1.44832	Approved symbol	PPM1E	17q24.2	ENSG00000175175	HGNC:19322	PPM1E	39.61	protein_coding
PDXDC2P	pyridoxal dependent decarboxylase domain containing 2, pseudogene	87.2972	-0.655074	0.308993	1.15181	0.964067	1.80688	1.38547	Approved symbol	PDXDC2P	16q22.1	ENSG00000255185	HGNC:27559	PDXDC2P	44.64	transcribed_unprocessed_pseudogene
ATG12	autophagy related 12	61.2825	-0.8911	0.906476	0.061525	1.79758	0.952625	1.3751	Approved symbol	ATG12	5q22.3	ENSG00000145782	HGNC:588	ATG12	36.61	protein_coding
CDKN2B-AS1	CDKN2B antisense RNA 1	54.314	-1.11726	0.00260895	0.501462	1.11987	1.61872	1.3693	Approved symbol	CDKN2B-AS1	9p21.3	ENSG00000240498	HGNC:34341	CDKN2B-AS1	38.79	antisense
SLC30A7	solute carrier family 30 member 7	63.871	-0.621485	-0.0502589	1.50125	0.571226	2.12274	1.34698	Approved symbol	SLC30A7	1p21.2	ENSG00000162695	HGNC:19306	SLC30A7	35.85	protein_coding
FBXO38	F-box protein 38	50.4992	-0.473071	0.562702	1.18446	1.03577	1.65753	1.34665	Approved symbol	FBXO38	5q32	ENSG00000145868	HGNC:28844	FBXO38	37.05	protein_coding
SLC19A2	solute carrier family 19 member 2	107.84	-0.848731	0.0131795	0.965667	0.86191	1.8144	1.33815	Approved symbol	SLC19A2	1q24.2	ENSG00000117479	HGNC:10938	SLC19A2	38.72	protein_coding
UBE2W	ubiquitin conjugating enzyme E2 W	75.5646	-1.19754	0.470729	-0.221573	1.66827	0.975964	1.32211	Approved symbol	UBE2W	8q21.11	ENSG00000104343	HGNC:25616	UBE2W	39.29	protein_coding
CDK6	cyclin dependent kinase 6	68.7487	-0.957441	0.143254	0.561104	1.10069	1.51854	1.30962	Approved symbol	CDK6	7q21.2	ENSG00000105810	HGNC:1777	CDK6	38.2	protein_coding
KLHDC5	kelch like family member 42	90.4311	-0.76655	0.232074	0.850374	0.998624	1.61692	1.30777	Previous symbol	KLHL42	12p11.22	ENSG00000087448	HGNC:29252	KLHL42	43.03	protein_coding
XIST	X inactive specific transcript (non-protein coding)	552.472	-1.72688	-0.630354	-0.214098	1.09653	1.51279	1.30466	Approved symbol	XIST	Xq13.2	ENSG00000229807	HGNC:12810	XIST	39.79	lincRNA
TIA1	TIA1 cytotoxic granule associated RNA binding protein	122.033	-0.699503	0.435861	0.763661	1.13536	1.46316	1.29926	Approved symbol	TIA1	2p13.3	ENSG00000116001	HGNC:11802	TIA1	39.67	protein_coding
LOC100216546	non-coding RNA (uncharacterized) LOC100216546	198.805	-1.46103	-0.0126754	-0.317768	1.44835	1.14326	1.29581	Unmatched
PGGT1B	protein geranylgeranyltransferase type I subunit beta	62.1018	-0.628904	-0.215865	1.54946	0.413039	2.17837	1.2957	Approved symbol	PGGT1B	5q22.3	ENSG00000164219	HGNC:8895	PGGT1B	35.39	protein_coding
RBAK	RB associated KRAB zinc finger	113.487	-0.853752	0.185968	0.689925	1.03972	1.54368	1.2917	Approved symbol	RBAK	7p22.1	ENSG00000146587	HGNC:17680	RBAK	40.26	protein_coding
MOCS3	molybdenum cofactor synthesis 3	51.5047	-0.181983	1.2279	0.984239	1.40989	1.16622	1.28805	Approved symbol	MOCS3	20q13.13	ENSG00000124217	HGNC:15765	MOCS3	45.61	protein_coding
TXNDC16	thioredoxin domain containing 16	60.7308	-0.0479194	0.333298	2.14265	0.381217	2.19057	1.28589	Approved symbol	TXNDC16	14q22.1	ENSG00000087301	HGNC:19965	TXNDC16	36.83	protein_coding
GPN1	GPN-loop GTPase 1	61.6478	-0.413597	0.24599	1.49228	0.659588	1.90587	1.28273	Approved symbol	GPN1	2p23.3	ENSG00000198522	HGNC:17030	GPN1	41.23	protein_coding
ARL5B	ADP ribosylation factor like GTPase 5B	82.3523	-1.11077	0.291712	0.0354998	1.40248	1.14627	1.27437	Approved symbol	ARL5B	10p12.31	ENSG00000165997	HGNC:23052	ARL5B	37.23	protein_coding
METAP1	methionyl aminopeptidase 2	76.6073	0.260307	1.63142	1.41045	1.37112	1.15015	1.26063	Approved symbol	METAP1	4q23	ENSG00000164024	HGNC:15789	METAP1	39.1	protein_coding
KLHDC2	kelch domain containing 2	144.02	-0.215349	-0.127515	2.21777	0.087834	2.43312	1.26048	Approved symbol	KLHDC2	14q21.3	ENSG00000165516	HGNC:20231	KLHDC2	41.17	protein_coding
LUC7L3	LUC7 like 3 pre-mRNA splicing factor	176.926	-0.647812	0.306242	0.8907	0.954055	1.53851	1.24628	Approved symbol	LUC7L3	17q21.33	ENSG00000108848	HGNC:24309	LUC7L3	39.68	protein_coding
OGFOD1	2-oxoglutarate and iron dependent oxygenase domain containing 1	79.5867	-0.262296	0.45653	1.50501	0.718826	1.76731	1.24307	Approved symbol	OGFOD1	16q13	ENSG00000087263	HGNC:25585	OGFOD1	40.39	protein_coding
RAB11FIP2	RAB11 family interacting protein 2	66.2832	-0.989346	0.537788	-0.0399472	1.52713	0.949399	1.23827	Approved symbol	RAB11FIP2	10q26.11	ENSG00000107560	HGNC:29152	RAB11FIP2	35.43	protein_coding
UBE2G1	ubiquitin conjugating enzyme E2 G1	112.967	-0.390535	0.192459	1.50296	0.582994	1.8935	1.23824	Approved symbol	UBE2G1	17p13.2	ENSG00000132388	HGNC:12482	UBE2G1	41.77	protein_coding
MNAT1	MNAT1, CDK activating kinase assembly factor	71.6263	-0.222969	0.903643	1.10926	1.12661	1.33223	1.22942	Approved symbol	MNAT1	14q23.1	ENSG00000020426	HGNC:7181	MNAT1	36.62	protein_coding
SREK1	splicing regulatory glutamic acid and lysine rich protein 1	119.194	-0.412191	0.854666	0.760536	1.26686	1.17273	1.21979	Approved symbol	SREK1	5q12.3	ENSG00000153914	HGNC:17882	SREK1	35.5	protein_coding
STEAP4	STEAP4 metalloreductase	167.596	-1.03983	0.407348	-0.0578848	1.44718	0.981944	1.21456	Approved symbol	STEAP4	7q21.12	ENSG00000127954	HGNC:21923	STEAP4	37.87	protein_coding
DPY19L3	dpy-19 like C-mannosyltransferase 3	150.219	-0.640257	0.861039	0.278849	1.5013	0.919106	1.2102	Approved symbol	DPY19L3	19q13.11	ENSG00000178904	HGNC:27120	DPY19L3	40.45	protein_coding
ECHDC1	ethylmalonyl-CoA decarboxylase 1	54.8427	-0.546037	-0.370754	1.69822	0.175283	2.24426	1.20977	Approved symbol	ECHDC1	6q22.33	ENSG00000093144	HGNC:21489	ECHDC1	36	protein_coding
ZNF148	zinc finger protein 148	211.659	-0.690306	-0.195523	1.23061	0.494783	1.92091	1.20785	Approved symbol	ZNF148	3q21.2	ENSG00000163848	HGNC:12933	ZNF148	36.86	protein_coding
TRA2A	transformer 2 alpha homolog	75.9976	-0.754231	0.953661	-0.0613392	1.70789	0.692891	1.20039	Approved symbol	TRA2A	7p15.3	ENSG00000164548	HGNC:16645	TRA2A	41.09	protein_coding
FAM204A	family with sequence similarity 204 member A	70.8363	-0.482481	0.423013	1.01003	0.905494	1.49251	1.199	Approved symbol	FAM204A	10q26.11	ENSG00000165669	HGNC:25794	FAM204A	38.05	protein_coding
RASGRP1	RAS guanyl releasing protein 1	89.9891	-0.717468	1.10564	-0.149515	1.82311	0.567953	1.19553	Approved symbol	RASGRP1	15q14	ENSG00000172575	HGNC:9878	RASGRP1	41.82	protein_coding
CREBZF	CREB/ATF bZIP transcription factor	183.665	-0.945039	0.0392342	0.449448	0.984273	1.39449	1.18938	Approved symbol	CREBZF	11q14.1	ENSG00000137504	HGNC:24905	CREBZF	40.72	protein_coding
FOXN2	forkhead box N2	77.2956	-0.789994	0.591052	0.194171	1.38105	0.984165	1.1826	Approved symbol	FOXN2	2p16.3	ENSG00000170802	HGNC:5281	FOXN2	36.31	protein_coding
RIT1	Ras like without CAAX 1	59.3513	-1.11526	0.115245	0.00378158	1.23051	1.11905	1.17478	Approved symbol	RIT1	1q22	ENSG00000143622	HGNC:10023	RIT1	43.8	protein_coding
ARHGEF26	Rho guanine nucleotide exchange factor 26	63.8041	-0.0661145	0.682252	1.53234	0.748366	1.59846	1.17341	Approved symbol	ARHGEF26	3q25.2	ENSG00000277101	HGNC:24490	ARHGEF26	38.95	protein_coding
LRP8	LDL receptor related protein 8	62.8253	-0.085106	1.09646	1.07238	1.18156	1.15749	1.16952	Approved symbol	LRP8	1p32.3	ENSG00000157193	HGNC:6700	LRP8	51.78	protein_coding
YIPF6	Yip1 domain family member 6	158.262	-0.58954	0.316035	0.842936	0.905575	1.43248	1.16903	Approved symbol	YIPF6	Xq12-q13.1	ENSG00000181704	HGNC:28304	YIPF6	41.22	protein_coding
PILRB	paired immunoglobin-like type 2 receptor beta	126.853	-0.201447	0.530484	1.39938	0.731931	1.60083	1.16638	Approved symbol	PILRB	7q22.1	ENSG00000121716	HGNC:18297	PILRB	53.3	protein_coding
SPATA18	spermatogenesis associated 18	59.6634	-1.12052	0.596076	-0.507622	1.7166	0.612899	1.16475	Approved symbol	SPATA18	4q12	ENSG00000163071	HGNC:29579	SPATA18	40.28	protein_coding
RABGEF1	RAB guanine nucleotide exchange factor 1	54.9962	-0.207434	0.87814	1.03262	1.08557	1.24006	1.16282	Approved symbol	RABGEF1	7q11.21	ENSG00000154710	HGNC:17676	RABGEF1	44.49	protein_coding
UBR7	ubiquitin protein ligase E3 component n-recognin 7 (putative)	71.4015	-0.104677	1.04336	1.0666	1.14803	1.17127	1.15965	Approved symbol	UBR7	14q32.12	ENSG00000278787	HGNC:20344	UBR7	43.29	protein_coding
CUL5	cullin 5	76.9503	-0.71444	0.199214	0.688391	0.913654	1.40283	1.15824	Approved symbol	CUL5	11q22.3	ENSG00000166266	HGNC:2556	CUL5	39.41	protein_coding
TSHZ2	teashirt zinc finger homeobox 2	62.317	-1.70118	-0.799595	-0.304619	0.901584	1.39656	1.14907	Approved symbol	TSHZ2	20q13.2	ENSG00000182463	HGNC:13010	TSHZ2	42.02	protein_coding
FAM8A1	family with sequence similarity 8 member A1	106.519	-0.917099	0.258327	0.197363	1.17543	1.11446	1.14494	Approved symbol	FAM8A1	6p22.3	ENSG00000137414	HGNC:16372	FAM8A1	40.23	protein_coding
STS	steroid sulfatase	57.7286	-0.244893	0.353332	1.44259	0.598226	1.68748	1.14285	Approved symbol	STS	Xp22.31	ENSG00000101846	HGNC:11425	STS	40.79	protein_coding
SESTD1	SEC14 and spectrin domain containing 1	139.475	-0.31303	0.564747	1.08766	0.877777	1.40069	1.13923	Approved symbol	SESTD1	2q31.2	ENSG00000187231	HGNC:18379	SESTD1	36.9	protein_coding
LCOR	ligand dependent nuclear receptor corepressor	184.696	-1.20581	-0.115018	-0.0193009	1.09079	1.18651	1.13865	Approved symbol	LCOR	10q24.1	ENSG00000196233	HGNC:29503	LCOR	39.58	protein_coding
PURA	purine rich element binding protein A	85.939	-1.07914	-0.197019	0.309833	0.882123	1.38897	1.13555	Approved symbol	PURA	5q31.3	ENSG00000185129	HGNC:9701	PURA	41.49	protein_coding
LRIG2	leucine rich repeats and immunoglobulin like domains 2	55.2551	-0.300908	1.16	0.507326	1.4609	0.808234	1.13457	Approved symbol	LRIG2	1p13.2	ENSG00000198799	HGNC:20889	LRIG2	41.19	protein_coding
CREG1	cellular repressor of E1A stimulated genes 1	89.8612	-0.156382	0.0487526	1.90312	0.205134	2.0595	1.13232	Approved symbol	CREG1	1q24.2	ENSG00000143162	HGNC:2351	CREG1	44.46	protein_coding
CCDC84	coiled-coil domain containing 84	55.2749	-0.473939	0.832744	0.481995	1.30668	0.955934	1.13131	Approved symbol	CCDC84	11q23.3	ENSG00000186166	HGNC:30460	CCDC84	45.88	protein_coding
PCYT1A	phosphate cytidylyltransferase 1, choline, alpha	56.2522	-0.320068	0.44027	1.18088	0.760338	1.50094	1.13064	Approved symbol	PCYT1A	3q29	ENSG00000161217	HGNC:8754	PCYT1A	46.69	protein_coding
RPPH1	ribonuclease P RNA component H1	35198	-2.0389	-1.17867	-0.645131	0.860236	1.39377	1.127	Approved symbol	RPPH1	14q11.2	ENSG00000277209	HGNC:19273	RPPH1	64.56	ribozyme
ATP11B	ATPase phospholipid transporting 11B (putative)	112.076	-0.575551	0.354367	0.746617	0.929918	1.32217	1.12604	Approved symbol	ATP11B	3q26.33	ENSG00000058063	HGNC:13553	ATP11B	36.02	protein_coding
SLC25A36	solute carrier family 25 member 36	147.319	-0.692482	0.37182	0.489429	1.0643	1.18191	1.12311	Approved symbol	SLC25A36	3q23	ENSG00000114120	HGNC:25554	SLC25A36	35.47	protein_coding
C14orf126	D-tyrosyl-tRNA deacylase 2 (putative)	52.3382	-0.732992	0.929709	-0.151802	1.6627	0.581189	1.12194	Previous symbol	DTD2	14q12	ENSG00000129480	HGNC:20277	DTD2	38.52	protein_coding
USP25	ubiquitin specific peptidase 25	100.438	-0.142671	0.139496	1.7837	0.282167	1.92637	1.10427	Approved symbol	USP25	21q21.1	ENSG00000155313	HGNC:12624	USP25	35.41	protein_coding
ATXN3	ataxin 3	57.452	-0.885589	1.09311	-0.663753	1.9787	0.221836	1.10027	Approved symbol	ATXN3	14q32.12	ENSG00000066427	HGNC:7106	ATXN3	42.4	protein_coding
CADM1	cell adhesion molecule 1	67.5624	-0.825489	0.926962	-0.379251	1.75245	0.446238	1.09934	Approved symbol	CADM1	11q23.3	ENSG00000182985	HGNC:5951	CADM1	38.54	protein_coding
GOLT1B	golgi transport 1B	56.2798	-0.813714	-0.0502576	0.618347	0.763456	1.43206	1.09776	Approved symbol	GOLT1B	12p12.1	ENSG00000111711	HGNC:20175	GOLT1B	35.99	protein_coding
RSRC2	arginine and serine rich coiled-coil 2	78.1594	-0.349059	1.19436	0.291322	1.54342	0.640381	1.0919	Approved symbol	RSRC2	12q24.31	ENSG00000111011	HGNC:30559	RSRC2	39.85	protein_coding
RCOR3	REST corepressor 3	59.0285	-0.632178	0.265923	0.648244	0.898101	1.28042	1.08926	Approved symbol	RCOR3	1q32.2-q32.3	ENSG00000117625	HGNC:25594	RCOR3	37.38	protein_coding
LOC100499405	long non-coding RNA (uncharacterized) LOC100499405	60.5494	-0.502269	0.294272	0.873118	0.796541	1.37539	1.08596	Unmatched
ZDHHC21	zinc finger DHHC-type containing 21	97.0077	-0.787549	0.0569435	0.527728	0.844492	1.31528	1.07988	Approved symbol	ZDHHC21	9p22.3	ENSG00000175893	HGNC:20750	ZDHHC21	35.18	protein_coding
WDR89	WD repeat domain 89	58.3196	-0.036735	0.46505	1.61497	0.501785	1.65171	1.07675	Approved symbol	WDR89	14q23.2	ENSG00000140006	HGNC:20489	WDR89	41.2	protein_coding
OIP5-AS1	OIP5 antisense RNA 1	77.6966	-0.440328	0.979818	0.2858	1.42015	0.726128	1.07314	Approved symbol	OIP5-AS1	15q15.1	ENSG00000247556	HGNC:43563	OIP5-AS1	41.46	processed_transcript
B3GNT2	UDP-GlcNAc:betaGal beta-1,3-N-acetylglucosaminyltransferase 2	51.2046	-0.76189	-0.103721	0.723001	0.658168	1.48489	1.07153	Approved symbol	B3GNT2	2p15	ENSG00000170340	HGNC:15629	B3GNT2	45.4	protein_coding
DDHD1	DDHD domain containing 1	145.671	-0.652626	0.381897	0.45544	1.03452	1.10807	1.07129	Approved symbol	DDHD1	14q22.1	ENSG00000100523	HGNC:19714	DDHD1	38.26	protein_coding
KLF3	Kruppel like factor 3	95.0611	-0.907199	0.492805	-0.167021	1.4	0.740178	1.07009	Approved symbol	KLF3	4p14	ENSG00000109787	HGNC:16516	KLF3	41.91	protein_coding
TMEM87B	transmembrane protein 87B	136.296	-0.724022	0.691011	0.000107347	1.41503	0.724129	1.06958	Approved symbol	TMEM87B	2q13	ENSG00000153214	HGNC:25913	TMEM87B	39.51	protein_coding
MPP7	membrane palmitoylated protein 7	69.6808	-0.437418	0.879028	0.382803	1.31645	0.820221	1.06833	Approved symbol	MPP7	10p12.1	ENSG00000150054	HGNC:26542	MPP7	38.78	protein_coding
AP1G2	adaptor related protein complex 1 gamma 2 subunit	182.154	-0.409713	0.685046	0.620765	1.09476	1.03048	1.06262	Approved symbol	AP1G2	14q11.2	ENSG00000213983	HGNC:556	AP1G2	55.18	protein_coding
BECN1	beclin 1	52.2622	-0.2137	0.502502	1.19476	0.716202	1.40846	1.06233	Approved symbol	BECN1	17q21.31	ENSG00000126581	HGNC:1034	BECN1	44.97	protein_coding
SNX13	sorting nexin 13	150.275	-0.466098	0.0769203	1.11452	0.543019	1.58061	1.06182	Approved symbol	SNX13	7p21.1	ENSG00000071189	HGNC:21335	SNX13	35.09	protein_coding
QKI	QKI, KH domain containing RNA binding	143.999	-1.16153	-0.184534	-0.0220041	0.976996	1.13953	1.05826	Approved symbol	QKI	6q26	ENSG00000112531	HGNC:21100	QKI	36.39	protein_coding
ST6GAL1	ST6 beta-galactoside alpha-2,6-sialyltransferase 1	159.249	-0.75531	0.280619	0.3232	1.03593	1.07851	1.05722	Approved symbol	ST6GAL1	3q27.3	ENSG00000073849	HGNC:10860	ST6GAL1	44.38	protein_coding
DNAJC2	DnaJ heat shock protein family (Hsp40) member C2	87.165	-0.621052	0.499456	0.368295	1.12051	0.989348	1.05493	Approved symbol	DNAJC2	7q22.1	ENSG00000105821	HGNC:13192	DNAJC2	40.56	protein_coding
RAP1GDS1	Rap1 GTPase-GDP dissociation stimulator 1	57.1372	-0.19081	0.4665	1.24669	0.65731	1.43749	1.0474	Approved symbol	RAP1GDS1	4q23	ENSG00000138698	HGNC:9859	RAP1GDS1	36.01	protein_coding
USP53	ubiquitin specific peptidase 53	117.531	-0.496262	0.35423	0.73709	0.850492	1.23335	1.04192	Approved symbol	USP53	4q26	ENSG00000145390	HGNC:29255	USP53	36.03	protein_coding
DIO2	iodothyronine deiodinase 2	58.1171	-1.17389	0.440476	-0.715356	1.61436	0.458532	1.03645	Approved symbol	DIO2	14q31.1	ENSG00000211448	HGNC:2884	DIO2	37.62	protein_coding
IPMK	inositol polyphosphate multikinase	64.3427	-1.15303	0.653796	-0.895343	1.80682	0.257685	1.03225	Approved symbol	IPMK	10q21.1	ENSG00000151151	HGNC:20739	IPMK	38.62	protein_coding
EIF4E	eukaryotic translation initiation factor 4E	56.5287	-0.232291	0.445962	1.15251	0.678253	1.3848	1.03153	Approved symbol	EIF4E	4q23	ENSG00000151247	HGNC:3287	EIF4E	39.19	protein_coding
SCAI	suppressor of cancer cell invasion	62.61	-0.543104	-0.0874564	1.05896	0.455648	1.60207	1.02886	Approved symbol	SCAI	9q33.3	ENSG00000173611	HGNC:26709	SCAI	40.94	protein_coding
RBM5	RNA binding motif protein 5	79.9751	-0.272375	0.124238	1.38857	0.396613	1.66095	1.02878	Approved symbol	RBM5	3p21.31	ENSG00000003756	HGNC:9902	RBM5	44.45	protein_coding
ARL5A	ADP ribosylation factor like GTPase 5A	91.3058	-1.08713	-0.0126146	-0.117417	1.07451	0.96971	1.02211	Approved symbol	ARL5A	2q23.3	ENSG00000162980	HGNC:696	ARL5A	37.35	protein_coding
MRPS25	mitochondrial ribosomal protein S25	62.7034	-0.392745	-0.390072	1.64184	0.00267232	2.03458	1.01863	Approved symbol	MRPS25	3p25.1	ENSG00000131368	HGNC:14511	MRPS25	47.97	protein_coding
DYNC1LI1	dynein cytoplasmic 1 light intermediate chain 1	60.8535	-0.178238	0.489845	1.18762	0.668082	1.36586	1.01697	Approved symbol	DYNC1LI1	3p22.3	ENSG00000144635	HGNC:18745	DYNC1LI1	39.16	protein_coding
CCDC14	coiled-coil domain containing 14	52.1466	-0.0851238	1.07149	0.78268	1.15661	0.867804	1.01221	Approved symbol	CCDC14	3q21.1	ENSG00000175455	HGNC:25766	CCDC14	36.3	protein_coding
PKN2	protein kinase N2	119.176	-0.441624	0.237737	0.902172	0.67936	1.3438	1.01158	Approved symbol	PKN2	1p22.2	ENSG00000065243	HGNC:9406	PKN2	36.25	protein_coding
BNIP2	BCL2 interacting protein 2	63.9962	-0.548709	0.111516	0.812282	0.660225	1.36099	1.01061	Approved symbol	BNIP2	15q22.2	ENSG00000140299	HGNC:1083	BNIP2	38.55	protein_coding
NEMF	nuclear export mediator factor	157.072	-0.746384	0.200915	0.313366	0.947298	1.05975	1.00352	Approved symbol	NEMF	14q21.3	ENSG00000165525	HGNC:10663	NEMF	40.35	protein_coding
SLC25A30	solute carrier family 25 member 30	75.1341	-0.494441	0.063299	0.949773	0.55774	1.44421	1.00098	Approved symbol	SLC25A30	13q14.13	ENSG00000174032	HGNC:27371	SLC25A30	42.94	protein_coding
PRPF39	pre-mRNA processing factor 39	97.04	-0.0434772	0.650978	1.26208	0.694455	1.30556	1.00001	Approved symbol	PRPF39	14q21.2	ENSG00000185246	HGNC:20314	PRPF39	36.34	protein_coding
FBXO28	F-box protein 28	109.757	-0.71985	-0.0956396	0.655703	0.624211	1.37555	0.999882	Approved symbol	FBXO28	1q42.11	ENSG00000143756	HGNC:29046	FBXO28	40.97	protein_coding
LOC100132247	nuclear pore complex interacting protein family member B5	110.577	-0.261886	0.666724	0.791529	0.92861	1.05342	0.991013	Unmatched
CACYBP	calcyclin binding protein	80.2406	-0.435372	-0.0479149	1.15335	0.387457	1.58872	0.988088	Approved symbol	CACYBP	1q25.1	ENSG00000116161	HGNC:30423	CACYBP	40.31	protein_coding
TMEM192	transmembrane protein 192	59.512	-0.340906	0.163475	1.12805	0.504381	1.46895	0.986667	Approved symbol	TMEM192	4q32.3	ENSG00000170088	HGNC:26775	TMEM192	41.86	protein_coding
IP6K2	inositol hexakisphosphate kinase 2	94.0428	-0.68809	-0.0918413	0.682349	0.596248	1.37044	0.983344	Approved symbol	IP6K2	3p21.31	ENSG00000068745	HGNC:17313	IP6K2	47.61	protein_coding
CLK2	CDC like kinase 2	59.5509	-0.44912	1.27444	-0.211794	1.72356	0.237326	0.980444	Approved symbol	CLK2	1q22	ENSG00000261893	HGNC:2069	CLK2	50.41	protein_coding
FNBP1L	formin binding protein 1 like	91.3845	-0.201869	0.312778	1.24433	0.514647	1.4462	0.980421	Approved symbol	FNBP1L	1p22.1	ENSG00000137942	HGNC:20851	FNBP1L	37.34	protein_coding
LRRC58	leucine rich repeat containing 58	237.73	-0.709404	0.0456319	0.496106	0.755035	1.20551	0.980273	Approved symbol	LRRC58	3q13.33	ENSG00000163428	HGNC:26968	LRRC58	38.94	protein_coding
SS18L1	SS18L1, nBAF chromatin remodeling complex subunit	151.561	-0.528114	0.967214	-0.0647189	1.49533	0.463395	0.979361	Approved symbol	SS18L1	20q13.33	ENSG00000184402	HGNC:15592	SS18L1	55.02	protein_coding
GLCE	glucuronic acid epimerase	50.8462	-0.861137	-0.329511	0.556958	0.531626	1.4181	0.974861	Approved symbol	GLCE	15q23	ENSG00000138604	HGNC:17855	GLCE	36.64	protein_coding
ETNK1	ethanolamine kinase 1	97.1825	-0.702079	-0.411746	0.956392	0.290333	1.65847	0.974401	Approved symbol	ETNK1	12p12.1	ENSG00000139163	HGNC:24649	ETNK1	34.4	protein_coding
DLD	dihydrolipoamide dehydrogenase	141.016	-0.510361	-0.225553	1.1532	0.284807	1.66356	0.974182	Approved symbol	DLD	7q31.1	ENSG00000091140	HGNC:2898	DLD	36.67	protein_coding
ERP44	endoplasmic reticulum protein 44	54.7564	-0.503351	0.629464	0.307027	1.13281	0.810378	0.971596	Approved symbol	ERP44	9q31.1	ENSG00000023318	HGNC:18311	ERP44	37.86	protein_coding
MRPS21	mitochondrial ribosomal protein S21	95.7306	-0.14777	0.404092	1.24064	0.551862	1.38841	0.970137	Approved symbol	MRPS21	1q21.2	ENSG00000266472	HGNC:14046	MRPS21	46.58	protein_coding
SRSF1	serine and arginine rich splicing factor 1	767.022	-0.86913	-0.145887	0.341715	0.723243	1.21085	0.967044	Approved symbol	SRSF1	17q22	ENSG00000136450	HGNC:10780	SRSF1	43.01	protein_coding
DDX58	DExD/H-box helicase 58	93.3021	-0.17971	1.14416	0.425614	1.32388	0.605324	0.9646	Approved symbol	DDX58	9p21.1	ENSG00000107201	HGNC:19102	DDX58	39.61	protein_coding
ZNF91	zinc finger protein 91	272.539	-0.858677	0.335197	-0.125689	1.19387	0.732988	0.963431	Approved symbol	ZNF91	19p12	ENSG00000167232	HGNC:13166	ZNF91	40.56	protein_coding
LIN7C	lin-7 homolog C, crumbs cell polarity complex component	152.605	-1.21042	-0.271106	-0.237748	0.939311	0.972669	0.95599	Approved symbol	LIN7C	11p14	ENSG00000148943	HGNC:17789	LIN7C	37.11	protein_coding
GRIPAP1	GRIP1 associated protein 1	70.9281	-0.383327	0.524463	0.615144	0.90779	0.998471	0.953131	Approved symbol	GRIPAP1	Xp11.23	ENSG00000068400	HGNC:18706	GRIPAP1	50.22	protein_coding
MBTPS2	membrane bound transcription factor peptidase, site 2	63.4179	0.169177	0.681087	1.55964	0.51191	1.39046	0.951184	Approved symbol	MBTPS2	Xp22.12	ENSG00000012174	HGNC:15455	MBTPS2	38.49	protein_coding
VMP1	vacuole membrane protein 1	1495.02	-0.644049	0.0729693	0.540274	0.717018	1.18432	0.95067	Approved symbol	VMP1	17q23.1	ENSG00000062716	HGNC:29559	VMP1	39.75	protein_coding
ATF7IP2	activating transcription factor 7 interacting protein 2	58.0336	-0.382289	0.0229908	1.11011	0.40528	1.4924	0.948842	Approved symbol	ATF7IP2	16p13.2-p13.13	ENSG00000166669	HGNC:20397	ATF7IP2	41.4	protein_coding
MKRN2	makorin ring finger protein 2	66.6169	-0.612404	0.0987981	0.571441	0.711202	1.18384	0.947523	Approved symbol	MKRN2	3p25.2	ENSG00000075975	HGNC:7113	MKRN2	45.18	protein_coding
ZFP91	ZFP91 zinc finger protein	125.694	-0.439539	0.286169	0.725679	0.725708	1.16522	0.945463	Approved symbol	ZFP91	11q12.1	ENSG00000186660	HGNC:14983	ZFP91	36.47	protein_coding
ZNF75A	zinc finger protein 75a	57.3164	-0.362267	0.455279	0.707822	0.817545	1.07009	0.943817	Approved symbol	ZNF75A	16p13.3	ENSG00000162086	HGNC:13146	ZNF75A	45.02	protein_coding
CBLB	Cbl proto-oncogene B	74.5874	-0.0468983	0.112604	1.67647	0.159502	1.72337	0.941435	Approved symbol	CBLB	3q13.11	ENSG00000114423	HGNC:1542	CBLB	35.4	protein_coding
TMED7	transmembrane p24 trafficking protein 7	212.931	-1.16594	-0.0862312	-0.362809	1.07971	0.80313	0.941419	Approved symbol	TMED7	5q22.3	ENSG00000134970	HGNC:24253	TMED7	37.91	protein_coding
POGK	pogo transposable element derived with KRAB domain	127.527	0.0283088	0.30505	1.63357	0.276741	1.60526	0.941001	Approved symbol	POGK	1q24.1	ENSG00000143157	HGNC:18800	POGK	47.02	protein_coding
PNISR	PNN interacting serine and arginine rich protein	176.761	-0.195559	0.816715	0.669016	1.01227	0.864575	0.938425	Approved symbol	PNISR	6q16.2	ENSG00000132424	HGNC:21222	PNISR	36	protein_coding
TMEM106B	transmembrane protein 106B	98.0588	-0.916662	0.259102	-0.226953	1.17576	0.689708	0.932736	Approved symbol	TMEM106B	7p21.3	ENSG00000106460	HGNC:22407	TMEM106B	34.61	protein_coding
PRICKLE2	prickle planar cell polarity protein 2	187.715	-0.00500335	0.667535	1.18695	0.672539	1.19196	0.932247	Approved symbol	PRICKLE2	3p14.1	ENSG00000163637	HGNC:20340	PRICKLE2	41.46	protein_coding
C12orf5	TP53 induced glycolysis regulatory phosphatase	138.042	-0.885444	-0.0585309	0.148729	0.826913	1.03417	0.930543	Previous symbol	TIGAR	12p13.32	ENSG00000078237	HGNC:1185	TIGAR	41.93	protein_coding
FAM126B	family with sequence similarity 126 member B	120.691	-0.670859	0.343905	0.167687	1.01476	0.838546	0.926655	Approved symbol	FAM126B	2q33.1	ENSG00000155744	HGNC:28593	FAM126B	39.16	protein_coding
ZYG11B	zyg-11 family member B, cell cycle regulator	76.9817	-0.019037	1.68866	0.125484	1.70769	0.144521	0.926106	Approved symbol	ZYG11B	1p32.3	ENSG00000162378	HGNC:25820	ZYG11B	41.29	protein_coding
SPTSSB	serine palmitoyltransferase small subunit B	263.663	-0.926895	-0.312427	0.31047	0.614468	1.23736	0.925916	Approved symbol	SPTSSB	3q26.1	ENSG00000196542	HGNC:24045	SPTSSB	37.76	protein_coding
C1orf27	odr-4 GPCR localization factor homolog	71.1145	-0.525782	-0.398899	1.18512	0.126883	1.7109	0.918892	Previous symbol	ODR4	1q31.1	ENSG00000157181	HGNC:24299	ODR4	35.17	protein_coding
MAN1A2	mannosidase alpha class 1A member 2	233.942	-0.560082	-0.0658935	0.781592	0.494188	1.34167	0.917931	Approved symbol	MAN1A2	1p12	ENSG00000198162	HGNC:6822	MAN1A2	35.34	protein_coding
EMP2	epithelial membrane protein 2	237.721	0.0436257	0.229524	1.69086	0.185899	1.64723	0.916566	Approved symbol	EMP2	16p13.13	ENSG00000213853	HGNC:3334	EMP2	48.31	protein_coding
ARID4A	AT-rich interaction domain 4A	102.733	-0.36061	0.531615	0.578876	0.892225	0.939486	0.915855	Approved symbol	ARID4A	14q23.1	ENSG00000032219	HGNC:9885	ARID4A	37.48	protein_coding
NAA50	N(alpha)-acetyltransferase 50, NatE catalytic subunit	408.461	-0.699719	-0.00994976	0.440795	0.689769	1.14051	0.915141	Approved symbol	NAA50	3q13.31	ENSG00000121579	HGNC:29533	NAA50	37.41	protein_coding
TMEM126B	transmembrane protein 126B	51.1716	-0.0908384	0.480739	1.16757	0.571577	1.25841	0.914992	Approved symbol	TMEM126B	11q14.1	ENSG00000171204	HGNC:30883	TMEM126B	37.32	protein_coding
LOC374443		74.8276	-0.770466	-0.0926743	0.381548	0.677792	1.15201	0.914903	Unmatched
NEAT1	nuclear paraspeckle assembly transcript 1 (non-protein coding)	786.232	-0.629708	0.443275	0.12603	1.07298	0.755738	0.914361	Approved symbol	NEAT1	11q13.1	ENSG00000245532	HGNC:30815	NEAT1	44.06	lincRNA
C1orf63	arginine and serine rich protein 1	60.2925	-0.773812	-0.0869551	0.361833	0.686857	1.13565	0.911252	Previous symbol	RSRP1	1p36.11	ENSG00000117616	HGNC:25234	RSRP1	46.4	protein_coding
PCNP	PEST proteolytic signal containing nuclear protein	214.888	-0.85866	0.25585	-0.154076	1.11451	0.704584	0.909547	Approved symbol	PCNP	3q12.3	ENSG00000081154	HGNC:30023	PCNP	39.82	protein_coding
EIF2AK2	eukaryotic translation initiation factor 2 alpha kinase 2	155.363	-0.728424	0.287708	0.0654712	1.01613	0.793895	0.905014	Approved symbol	EIF2AK2	2p22.2	ENSG00000055332	HGNC:9437	EIF2AK2	41.14	protein_coding
UPF2	UPF2, regulator of nonsense mediated mRNA decay	118.084	-0.588096	0.102484	0.530026	0.69058	1.11812	0.904351	Approved symbol	UPF2	10p14	ENSG00000151461	HGNC:17854	UPF2	40.23	protein_coding
FRS2	fibroblast growth factor receptor substrate 2	148.876	-0.561829	0.619438	0.0652167	1.18127	0.627046	0.904156	Approved symbol	FRS2	12q15	ENSG00000166225	HGNC:16971	FRS2	37.91	protein_coding
RBM47	RNA binding motif protein 47	179.559	-0.502555	0.542088	0.256276	1.04464	0.758831	0.901737	Approved symbol	RBM47	4p14	ENSG00000163694	HGNC:30358	RBM47	43.22	protein_coding
UBTD2	ubiquitin domain containing 2	81.065	-0.737048	0.472509	-0.151216	1.20956	0.585832	0.897694	Approved symbol	UBTD2	5q35.1	ENSG00000168246	HGNC:24463	UBTD2	41.41	protein_coding
RAD1	RAD1 checkpoint DNA exonuclease	57.004	-0.228954	0.0692445	1.26379	0.298199	1.49274	0.895471	Approved symbol	RAD1	5p13.2	ENSG00000113456	HGNC:9806	RAD1	40.32	protein_coding
VPS26A	VPS26, retromer complex component A	133.187	-0.318405	-0.196309	1.35015	0.122096	1.66856	0.895328	Approved symbol	VPS26A	10q22.1	ENSG00000122958	HGNC:12711	VPS26A	39.68	protein_coding
RBM41	RNA binding motif protein 41	50.9592	-0.580906	-0.312228	0.937815	0.268678	1.51872	0.8937	Approved symbol	RBM41	Xq22.3	ENSG00000089682	HGNC:25617	RBM41	36.02	protein_coding
DCAF10	DDB1 and CUL4 associated factor 10	106.213	-0.898268	0.348302	-0.357542	1.24657	0.540725	0.893647	Approved symbol	DCAF10	9p13.2	ENSG00000122741	HGNC:23686	DCAF10	38.56	protein_coding
EIF4A3	eukaryotic translation initiation factor 4A3	58.0457	-0.367124	0.36891	0.681214	0.736034	1.04834	0.892186	Approved symbol	EIF4A3	17q25.3	ENSG00000141543	HGNC:18683	EIF4A3	46.23	protein_coding
CEP95	centrosomal protein 95	236.704	-0.0755246	0.121923	1.50641	0.197448	1.58193	0.889691	Approved symbol	CEP95	17q23.3	ENSG00000258890	HGNC:25141	CEP95	40.77	protein_coding
PRKG1	protein kinase, cGMP-dependent, type I	99.163	-0.907179	0.345234	-0.382885	1.25241	0.524294	0.888353	Approved symbol	PRKG1	10q11.23-q21.1	ENSG00000185532	HGNC:9414	PRKG1	36.51	protein_coding
TFDP1	transcription factor Dp-1	73.8941	-0.398905	0.716955	0.260906	1.11586	0.659811	0.887835	Approved symbol	TFDP1	13q34	ENSG00000198176	HGNC:11749	TFDP1	53.33	protein_coding
SH3BGRL	SH3 domain binding glutamate rich protein like	379.83	-0.705881	0.0792322	0.281458	0.785113	0.987339	0.886226	Approved symbol	SH3BGRL	Xq21.1	ENSG00000131171	HGNC:10823	SH3BGRL	37.49	protein_coding
NTN4	netrin 4	202.221	-0.748893	0.193167	0.0798482	0.94206	0.828741	0.885401	Approved symbol	NTN4	12q22	ENSG00000074527	HGNC:13658	NTN4	40.1	protein_coding
C5orf41	CREB3 regulatory factor	102.496	-0.608699	0.475192	0.0760732	1.08389	0.684773	0.884332	Previous symbol	CREBRF	5q35.1	ENSG00000164463	HGNC:24050	CREBRF	41.07	protein_coding
SPOPL	speckle type BTB/POZ protein like	307.345	-0.943343	-0.422233	0.302502	0.52111	1.24584	0.883477	Approved symbol	SPOPL	2q22.1	ENSG00000144228	HGNC:27934	SPOPL	36.68	protein_coding
SHB	SH2 domain containing adaptor protein B	71.1156	-0.0176715	0.753948	0.968306	0.77162	0.985978	0.878799	Approved symbol	SHB	9p13.1	ENSG00000107338	HGNC:10838	SHB	50.89	protein_coding
NFE2L3	nuclear factor, erythroid 2 like 3	77.4178	-0.873783	0.282621	-0.272816	1.1564	0.600967	0.878686	Approved symbol	NFE2L3	7p15.2	ENSG00000050344	HGNC:7783	NFE2L3	44.64	protein_coding
CHD9	chromodomain helicase DNA binding protein 9	268.629	-0.178403	0.387785	1.00787	0.566187	1.18627	0.87623	Approved symbol	CHD9	16q12.2	ENSG00000177200	HGNC:25701	CHD9	38.92	protein_coding
TP53INP1	tumor protein p53 inducible nuclear protein 1	861.244	-0.714072	-0.0198137	0.340474	0.694259	1.05455	0.874402	Approved symbol	TP53INP1	8q22.1	ENSG00000164938	HGNC:18022	TP53INP1	42.53	protein_coding
NT5DC1	5'-nucleotidase domain containing 1	50.746	0.174023	0.00881596	2.08514	-0.165207	1.91112	0.872957	Approved symbol	NT5DC1	6q22.1	ENSG00000178425	HGNC:21556	NT5DC1	36.29	protein_coding
PHLDA1	pleckstrin homology like domain family A member 1	253.179	-0.33994	0.351565	0.70865	0.691505	1.04859	0.870048	Approved symbol	PHLDA1	12q15	ENSG00000139289	HGNC:8933	PHLDA1	45.13	protein_coding
RAP2C	RAP2C, member of RAS oncogene family	209.929	-0.544308	0.131626	0.517462	0.675933	1.06177	0.868851	Approved symbol	RAP2C	Xq26.2	ENSG00000123728	HGNC:21165	RAP2C	37.77	protein_coding
PPP1R21	protein phosphatase 1 regulatory subunit 21	65.5778	-0.338	0.547491	0.509877	0.885491	0.847877	0.866684	Approved symbol	PPP1R21	2p16.3	ENSG00000162869	HGNC:30595	PPP1R21	39.73	protein_coding
PDE8A	phosphodiesterase 8A	153.471	-0.470259	0.620789	0.169981	1.09105	0.64024	0.865644	Approved symbol	PDE8A	15q25.3	ENSG00000073417	HGNC:8793	PDE8A	41.8	protein_coding
GRPEL2	GrpE like 2, mitochondrial	64.3393	-0.823284	0.01741	0.0663825	0.840695	0.889667	0.865181	Approved symbol	GRPEL2	5q32	ENSG00000164284	HGNC:21060	GRPEL2	41.28	protein_coding
PLS1	plastin 1	98.2704	-0.76681	-0.119142	0.30906	0.647669	1.07587	0.861769	Approved symbol	PLS1	3q23	ENSG00000120756	HGNC:9090	PLS1	38.52	protein_coding
THUMPD1	THUMP domain containing 1	92.8209	-0.593059	-0.225357	0.761677	0.367702	1.35474	0.861219	Approved symbol	THUMPD1	16p12.3	ENSG00000066654	HGNC:23807	THUMPD1	40.19	protein_coding
SERP1	stress associated endoplasmic reticulum protein 1	255.609	-0.396505	0.357982	0.569739	0.754487	0.966244	0.860366	Approved symbol	SERP1	3q25.1	ENSG00000120742	HGNC:10759	SERP1	38.84	protein_coding
ATF1	activating transcription factor 1	57.4802	-0.64982	-0.656413	1.07566	-0.0065928	1.72548	0.859444	Approved symbol	ATF1	12q13.12	ENSG00000123268	HGNC:783	ATF1	41.93	protein_coding
ATF2	activating transcription factor 2	70.3613	-0.362767	0.433228	0.557766	0.795995	0.920533	0.858264	Approved symbol	ATF2	2q31.1	ENSG00000115966	HGNC:784	ATF2	36.05	protein_coding
DNAJC16	DnaJ heat shock protein family (Hsp40) member C16	71.5957	-0.439234	-0.226266	1.06302	0.212968	1.50226	0.857613	Approved symbol	DNAJC16	1p36.21	ENSG00000116138	HGNC:29157	DNAJC16	44.67	protein_coding
TBC1D15	TBC1 domain family member 15	82.5155	-0.584118	-0.00427354	0.542866	0.579845	1.12698	0.853415	Approved symbol	TBC1D15	12q21.1	ENSG00000121749	HGNC:25694	TBC1D15	37.01	protein_coding
TXNDC12	thioredoxin domain containing 12	54.6208	0.3183	0.562408	1.77915	0.244107	1.46085	0.85248	Approved symbol	TXNDC12	1p32.3	ENSG00000117862	HGNC:24626	TXNDC12	43.03	protein_coding
PLDN	biogenesis of lysosomal organelles complex 1 subunit 6	60.1361	-0.597788	-0.348697	0.852544	0.249092	1.45033	0.849712	Previous symbol	BLOC1S6	15q21.1	ENSG00000104164	HGNC:8549	BLOC1S6	39.68	protein_coding
MIER3	MIER family member 3	122.243	-0.640755	0.238006	0.177614	0.878761	0.818369	0.848565	Approved symbol	MIER3	5q11.2	ENSG00000155545	HGNC:26678	MIER3	38.91	protein_coding
ZHX1	zinc fingers and homeoboxes 1	138.568	-0.500231	0.664464	0.0269471	1.16469	0.527178	0.845936	Approved symbol	ZHX1	8q24.13	ENSG00000165156	HGNC:12871	ZHX1	38.83	protein_coding
DRD1	dopamine receptor D1	63.9717	-0.643973	-0.144436	0.544227	0.499537	1.1882	0.843869	Approved symbol	DRD1	5q35.2	ENSG00000184845	HGNC:3020	DRD1	46.91	protein_coding
CREB1	cAMP responsive element binding protein 1	146.574	-0.851575	0.0718605	-0.0941915	0.923436	0.757384	0.84041	Approved symbol	CREB1	2q33.3	ENSG00000118260	HGNC:2345	CREB1	37.47	protein_coding
PTEN	phosphatase and tensin homolog	282.712	-0.579695	0.212686	0.308726	0.792382	0.888421	0.840401	Approved symbol	PTEN	10q23.31	ENSG00000171862	HGNC:9588	PTEN	35.77	protein_coding
PGM3	phosphoglucomutase 3	89.0586	-0.668282	-0.324656	0.668822	0.343626	1.3371	0.840365	Approved symbol	PGM3	6q14.1	ENSG00000013375	HGNC:8907	PGM3	38.66	protein_coding
NCOA7	nuclear receptor coactivator 7	94.1569	-0.586444	-0.221536	0.727574	0.364908	1.31402	0.839463	Approved symbol	NCOA7	6q22.31-q22.32	ENSG00000111912	HGNC:21081	NCOA7	39.05	protein_coding
RHBDF1	rhomboid 5 homolog 1	66.1754	-0.0475325	0.772213	0.808795	0.819746	0.856327	0.838037	Approved symbol	RHBDF1	16p13.3	ENSG00000007384	HGNC:20561	RHBDF1	61.15	protein_coding
OSTM1	osteopetrosis associated transmembrane protein 1	85.1019	-0.604451	0.165745	0.297817	0.770196	0.902268	0.836232	Approved symbol	OSTM1	6q21	ENSG00000081087	HGNC:21652	OSTM1	42.48	protein_coding
ZNF33A	zinc finger protein 33A	155.317	-0.743414	-0.297622	0.480891	0.445792	1.22431	0.835049	Approved symbol	ZNF33A	10p11.1	ENSG00000189180	HGNC:13096	ZNF33A	39.26	protein_coding
VMA21	VMA21, vacuolar ATPase assembly factor	259.203	-0.45509	0.0261251	0.730558	0.481216	1.18565	0.833432	Approved symbol	VMA21	Xq28	ENSG00000160131	HGNC:22082	VMA21	41.5	protein_coding
ACADVL	acyl-CoA dehydrogenase very long chain	184.391	-0.287773	0.51244	0.578446	0.800213	0.866219	0.833216	Approved symbol	ACADVL	17p13.1	ENSG00000072778	HGNC:92	ACADVL	58.5	protein_coding
PTBP2	polypyrimidine tract binding protein 2	61.7133	-0.41317	-0.183732	1.02225	0.229438	1.43542	0.832427	Approved symbol	PTBP2	1p21.3	ENSG00000117569	HGNC:17662	PTBP2	35.67	protein_coding
TRNT1	tRNA nucleotidyl transferase 1	94.0523	-0.168822	0.269375	1.05723	0.438197	1.22606	0.832127	Approved symbol	TRNT1	3p26.2	ENSG00000072756	HGNC:17341	TRNT1	38.89	protein_coding
ENTPD1	ectonucleoside triphosphate diphosphohydrolase 1	258.147	-0.287173	0.23821	0.851678	0.525383	1.13885	0.832117	Approved symbol	ENTPD1	10q24.1	ENSG00000138185	HGNC:3363	ENTPD1	40.87	protein_coding
CSPP1	centrosome and spindle pole associated protein 1	58.9892	-0.381581	0.1954	0.703103	0.576981	1.08468	0.830832	Approved symbol	CSPP1	8q13.1-q13.2	ENSG00000104218	HGNC:26193	CSPP1	38.01	protein_coding
PMS2	PMS1 homolog 2, mismatch repair system component	53.1832	-0.0884915	0.344412	1.13727	0.432904	1.22576	0.82933	Approved symbol	PMS2	7p22.1	ENSG00000122512	HGNC:9122	PMS2	45.05	protein_coding
UNC5C	unc-5 netrin receptor C	51.2243	-0.461121	0.26234	0.466083	0.723461	0.927205	0.825333	Approved symbol	UNC5C	4q22.3	ENSG00000182168	HGNC:12569	UNC5C	37.41	protein_coding
SDCBP	syndecan binding protein	96.0595	-0.393635	0.57517	0.286214	0.968805	0.679849	0.824327	Approved symbol	SDCBP	8q12.1	ENSG00000137575	HGNC:10662	SDCBP	35.86	protein_coding
RHEB	Ras homolog, mTORC1 binding	80.1519	-0.62403	0.0501382	0.346029	0.674168	0.970059	0.822113	Approved symbol	RHEB	7q36.1	ENSG00000106615	HGNC:10011	RHEB	42	protein_coding
TXNDC9	thioredoxin domain containing 9	64.7016	-0.728343	0.325304	-0.13999	1.05365	0.588353	0.821001	Approved symbol	TXNDC9	2q11.2	ENSG00000115514	HGNC:24110	TXNDC9	42.12	protein_coding
MOSPD1	motile sperm domain containing 1	59.4761	-0.431592	0.253074	0.524655	0.684666	0.956247	0.820456	Approved symbol	MOSPD1	Xq26.3	ENSG00000101928	HGNC:25235	MOSPD1	40.84	protein_coding
POTEKP	POTE ankyrin domain family member K, pseudogene	177.695	-0.0370779	1.03584	0.529446	1.07291	0.566524	0.819719	Approved symbol	POTEKP	2q21.1	ENSG00000204434	HGNC:30182	POTEKP	38.06	unprocessed_pseudogene
MLL5	lysine methyltransferase 2E	288.95	-0.281435	0.47562	0.600406	0.757055	0.881841	0.819448	Previous symbol	KMT2E	7q22.3	ENSG00000005483	HGNC:18541	KMT2E	37.46	protein_coding
SUV420H1	lysine methyltransferase 5B	172.765	-0.563889	-0.0731733	0.583742	0.490716	1.14763	0.819174	Previous symbol	KMT5B	11q13.2	ENSG00000110066	HGNC:24283	KMT5B	42.48	protein_coding
ARRDC3	arrestin domain containing 3	178.33	-0.853952	0.168364	-0.246592	1.02232	0.60736	0.814839	Approved symbol	ARRDC3	5q14.3	ENSG00000113369	HGNC:29263	ARRDC3	35.81	protein_coding
ANKZF1	ankyrin repeat and zinc finger domain containing 1	86.5848	-0.34335	0.21998	0.722063	0.563331	1.06541	0.814372	Approved symbol	ANKZF1	2q35	ENSG00000163516	HGNC:25527	ANKZF1	49.12	protein_coding
THBS3	thrombospondin 3	58.4553	-0.138149	0.234765	1.11421	0.372915	1.25236	0.812639	Approved symbol	THBS3	1q22	ENSG00000169231	HGNC:11787	THBS3	55.3	protein_coding
GNG12	G protein subunit gamma 12	102.565	-0.545514	0.00542756	0.52795	0.550942	1.07346	0.812203	Approved symbol	GNG12	1p31.3	ENSG00000172380	HGNC:19663	GNG12	41.55	protein_coding
ZFYVE16	zinc finger FYVE-type containing 16	210.617	-0.229119	0.349577	0.81501	0.578696	1.04413	0.811412	Approved symbol	ZFYVE16	5q14.1	ENSG00000039319	HGNC:20756	ZFYVE16	37.65	protein_coding
GMFB	glia maturation factor beta	281.615	-1.04006	-0.263693	-0.196366	0.776368	0.843694	0.810031	Approved symbol	GMFB	14q22.2	ENSG00000197045	HGNC:4373	GMFB	36.79	protein_coding
ULK2	unc-51 like autophagy activating kinase 2	59.7285	-0.146855	-0.295055	1.61375	-0.1482	1.7606	0.806203	Approved symbol	ULK2	17p11.2	ENSG00000083290	HGNC:13480	ULK2	41.45	protein_coding
SYNCRIP	synaptotagmin binding cytoplasmic RNA interacting protein	509.046	-0.644304	-0.134377	0.45783	0.509927	1.10213	0.806031	Approved symbol	SYNCRIP	6q14.3	ENSG00000135316	HGNC:16918	SYNCRIP	40.05	protein_coding
USP48	ubiquitin specific peptidase 48	108.111	-0.22115	0.670003	0.49939	0.891152	0.720539	0.805846	Approved symbol	USP48	1p36.12	ENSG00000090686	HGNC:18533	USP48	41.84	protein_coding
SIKE1	suppressor of IKBKE 1	254.957	-0.874328	0.0740457	-0.215708	0.948374	0.658621	0.803497	Approved symbol	SIKE1	1p13.2	ENSG00000052723	HGNC:26119	SIKE1	36.9	protein_coding
RNFT1	ring finger protein, transmembrane 1	155.171	-0.841215	-0.0801402	-0.00156088	0.761075	0.839655	0.800365	Approved symbol	RNFT1	17q23.1	ENSG00000189050	HGNC:30206	RNFT1	38.09	protein_coding
SSBP1	single stranded DNA binding protein 1	54.7701	-0.453578	1.27941	-0.586209	1.73298	-0.132631	0.800176	Approved symbol	SSBP1	7q34	ENSG00000262771	HGNC:11317	SSBP1	39.43	protein_coding
SLC6A14	solute carrier family 6 member 14	151.996	-0.764438	0.0733126	-0.00234045	0.837751	0.762098	0.799924	Approved symbol	SLC6A14	Xq23	ENSG00000268104	HGNC:11047	SLC6A14	33.3	protein_coding
OPHN1	oligophrenin 1	57.426	-0.58477	-0.706524	1.13326	-0.121754	1.71803	0.798137	Approved symbol	OPHN1	Xq12	ENSG00000079482	HGNC:8148	OPHN1	39.75	protein_coding
ZBTB1	zinc finger and BTB domain containing 1	111.005	-0.343025	-0.286387	1.19239	0.0566376	1.53542	0.796028	Approved symbol	ZBTB1	14q23.3	ENSG00000126804	HGNC:20259	ZBTB1	39.55	protein_coding
VPS54	VPS54, GARP complex subunit	57.2987	-0.119165	0.404946	0.942259	0.524111	1.06142	0.792767	Approved symbol	VPS54	2p15-p14	ENSG00000143952	HGNC:18652	VPS54	36.99	protein_coding
XRN1	5'-3' exoribonuclease 1	250.856	-0.493419	0.330717	0.266559	0.824136	0.759978	0.792057	Approved symbol	XRN1	3q23	ENSG00000114127	HGNC:30654	XRN1	36.98	protein_coding
BASP1	brain abundant membrane attached signal protein 1	156.456	-0.500632	0.472999	0.109742	0.973631	0.610374	0.792003	Approved symbol	BASP1	5p15.1	ENSG00000176788	HGNC:957	BASP1	43.15	protein_coding
CDKN1B	cyclin dependent kinase inhibitor 1B	89.8149	-0.79485	0.36732	-0.375701	1.16217	0.419149	0.790659	Approved symbol	CDKN1B	12p13.1	ENSG00000111276	HGNC:1785	CDKN1B	45.43	protein_coding
PAPD4	poly(A) RNA polymerase D4, non-canonical	143.332	-0.575035	0.338888	0.091328	0.913923	0.666363	0.790143	Approved symbol	PAPD4	5q14.1	ENSG00000164329	HGNC:26776	PAPD4	36.28	protein_coding
MSH3	mutS homolog 3	53.7451	-0.0459199	0.62738	0.860874	0.6733	0.906794	0.790047	Approved symbol	MSH3	5q14.1	ENSG00000113318	HGNC:7326	MSH3	38.03	protein_coding
HNRNPH1	heterogeneous nuclear ribonucleoprotein H1	734.882	-0.352605	0.235992	0.63809	0.588597	0.990695	0.789646	Approved symbol	HNRNPH1	5q35.3	ENSG00000169045	HGNC:5041	HNRNPH1	45.97	protein_coding
CYP1A1	cytochrome P450 family 1 subfamily A member 1	86.7723	-0.275404	0.95625	0.0703041	1.23165	0.345708	0.788681	Approved symbol	CYP1A1	15q24.1	ENSG00000140465	HGNC:2595	CYP1A1	51.33	protein_coding
OSBPL11	oxysterol binding protein like 11	51.7164	-0.0208266	1.0235	0.509638	1.04432	0.530465	0.787394	Approved symbol	OSBPL11	3q21.2	ENSG00000144909	HGNC:16397	OSBPL11	39.18	protein_coding
CHURC1	churchill domain containing 1	161.996	-0.483003	0.5198	0.0889451	1.0028	0.571948	0.787376	Approved symbol	CHURC1	14q23.3	ENSG00000258289	HGNC:20099	CHURC1	41.09	protein_coding
TMEM165	transmembrane protein 165	88.5734	-0.237569	1.0388	0.0515406	1.27637	0.289109	0.782741	Approved symbol	TMEM165	4q12	ENSG00000134851	HGNC:30760	TMEM165	38.82	protein_coding
FAM105B	OTU deubiquitinase with linear linkage specificity	90.4807	-0.412784	0.594668	0.144993	1.00745	0.557777	0.782615	Previous symbol	OTULIN	5p15.2	ENSG00000154124	HGNC:25118	OTULIN	41.68	protein_coding
DDAH1	dimethylarginine dimethylaminohydrolase 1	106.159	-0.295088	1.04303	-0.0682245	1.33812	0.226864	0.782494	Approved symbol	DDAH1	1p22.3	ENSG00000153904	HGNC:2715	DDAH1	39.19	protein_coding
RPS6KA2	ribosomal protein S6 kinase A2	67.1644	0.115521	1.22041	0.572763	1.10489	0.457242	0.781065	Approved symbol	RPS6KA2	6q27	ENSG00000071242	HGNC:10431	RPS6KA2	46.48	protein_coding
USP37	ubiquitin specific peptidase 37	114.69	-0.438162	0.118029	0.566798	0.556191	1.00496	0.780575	Approved symbol	USP37	2q35	ENSG00000135913	HGNC:20063	USP37	39.62	protein_coding
EFNA1	ephrin A1	56.9032	-0.422967	0.749616	-0.0378074	1.17258	0.38516	0.778871	Approved symbol	EFNA1	1q22	ENSG00000169242	HGNC:3221	EFNA1	54.81	protein_coding
CLDN7	claudin 7	67.7965	-0.0321294	0.505272	0.986349	0.537402	1.01848	0.77794	Approved symbol	CLDN7	17p13.1	ENSG00000181885	HGNC:2049	CLDN7	61.53	protein_coding
TMED5	transmembrane p24 trafficking protein 5	71.5451	-1.00103	0.00445853	-0.451173	1.00549	0.549861	0.777677	Approved symbol	TMED5	1p22.1	ENSG00000117500	HGNC:24251	TMED5	38.24	protein_coding
C15orf17	family with sequence similarity 219 member B	69.548	-0.226689	0.625501	0.476326	0.85219	0.703015	0.777603	Previous symbol	FAM219B	15q24.1-q24.2	ENSG00000178761	HGNC:24695	FAM219B	51.13	protein_coding
SEC24B	SEC24 homolog B, COPII coat complex component	111.999	-0.0977696	0.0807723	1.27885	0.178542	1.37662	0.777581	Approved symbol	SEC24B	4q25	ENSG00000138802	HGNC:10704	SEC24B	37.89	protein_coding
CPSF6	cleavage and polyadenylation specific factor 6	205.589	-0.538617	0.24337	0.233154	0.781987	0.771771	0.776879	Approved symbol	CPSF6	12q15	ENSG00000111605	HGNC:13871	CPSF6	35.78	protein_coding
KIAA0913	zinc finger SWIM-type containing 8	80.2172	-0.309865	0.205302	0.727693	0.515167	1.03756	0.776362	Previous symbol	ZSWIM8	10q22.2	ENSG00000214655	HGNC:23528	ZSWIM8	54.46	protein_coding
MAT2A	methionine adenosyltransferase 2A	207.334	-0.200811	0.364304	0.784441	0.565115	0.985251	0.775183	Approved symbol	MAT2A	2p11.2	ENSG00000168906	HGNC:6904	MAT2A	44.46	protein_coding
WDFY1	WD repeat and FYVE domain containing 1	107.918	-0.586753	-0.0526069	0.426313	0.534146	1.01307	0.773606	Approved symbol	WDFY1	2q36.1	ENSG00000085449	HGNC:20451	WDFY1	42.72	protein_coding
APOOL	apolipoprotein O like	67.1122	-0.0447693	1.17091	0.283077	1.21567	0.327847	0.77176	Approved symbol	APOOL	Xq21.1	ENSG00000155008	HGNC:24009	APOOL	37.15	protein_coding
KIAA0528	Calcium 2 depedent domain containing 5	76.0723	-0.244837	0.613146	0.439597	0.857983	0.684434	0.771209	Approved symbol	C2CD5	12p12.1	ENSG00000111731	HGNC:29062	C2CD5	34.95	protein_coding
ELOVL2	ELOVL fatty acid elongase 2	54.0411	-0.49648	0.397637	0.150634	0.894117	0.647114	0.770615	Approved symbol	ELOVL2	6p24.2	ENSG00000197977	HGNC:14416	ELOVL2	39.64	protein_coding
LYPLA1	lysophospholipase I	190.584	-0.305352	0.257348	0.671291	0.562699	0.976642	0.769671	Approved symbol	LYPLA1	8q11.23	ENSG00000120992	HGNC:6737	LYPLA1	41.54	protein_coding
RAB1A	RAB1A, member RAS oncogene family	176.886	-0.568058	0.614245	-0.213053	1.1823	0.355005	0.768654	Approved symbol	RAB1A	2p14	ENSG00000138069	HGNC:9758	RAB1A	42.71	protein_coding
CCNL1	cyclin L1	119.111	0.0903552	1.0309	0.683908	0.940548	0.593553	0.76705	Approved symbol	CCNL1	3q25.31	ENSG00000163660	HGNC:20569	CCNL1	37.3	protein_coding
ZNF254	zinc finger protein 254	62.3539	-0.319893	-0.586121	1.47649	-0.266228	1.79638	0.765078	Approved symbol	ZNF254	19p13	ENSG00000213096	HGNC:13047	ZNF254	41.43	protein_coding
PDHA1	pyruvate dehydrogenase E1 alpha 1 subunit	50.285	-0.149252	0.422997	0.799319	0.572249	0.948571	0.76041	Approved symbol	PDHA1	Xp22.12	ENSG00000131828	HGNC:8806	PDHA1	44.45	protein_coding
PTCD3	pentatricopeptide repeat domain 3	120.782	-0.463044	1.30088	-0.707556	1.76393	-0.244513	0.759706	Approved symbol	PTCD3	2p11.2	ENSG00000132300	HGNC:24717	PTCD3	41.22	protein_coding
NAE1	NEDD8 activating enzyme E1 subunit 1	77.9478	-0.509702	-0.138668	0.63808	0.371034	1.14778	0.759408	Approved symbol	NAE1	16q22.1	ENSG00000159593	HGNC:621	NAE1	46.31	protein_coding
GZF1	GDNF inducible zinc finger protein 1	54.1752	-0.248867	0.336093	0.683964	0.58496	0.932831	0.758896	Approved symbol	GZF1	20p11.21	ENSG00000125812	HGNC:15808	GZF1	44.84	protein_coding
SOD1	superoxide dismutase 1	123.018	-0.220231	0.42981	0.646462	0.650041	0.866692	0.758367	Approved symbol	SOD1	21q22.11	ENSG00000142168	HGNC:11179	SOD1	44.51	protein_coding
MOB1B	MOB kinase activator 1B	82.2939	-0.836597	-0.908997	0.752341	-0.0724004	1.58894	0.758269	Approved symbol	MOB1B	4q13.3	ENSG00000173542	HGNC:29801	MOB1B	40.16	protein_coding
KDM4C	lysine demethylase 4C	59.5621	-0.311933	0.222588	0.668766	0.534521	0.980699	0.75761	Approved symbol	KDM4C	9p24.1	ENSG00000107077	HGNC:17071	KDM4C	40.37	protein_coding
TBC1D1	TBC1 domain family member 1	54.9855	-0.0793856	0.551333	0.802766	0.630718	0.882152	0.756435	Approved symbol	TBC1D1	4p14	ENSG00000065882	HGNC:11578	TBC1D1	42.84	protein_coding
PALLD	palladin, cytoskeletal associated protein	154.262	-0.332241	0.264913	0.57613	0.597154	0.90837	0.752762	Approved symbol	PALLD	4q32.3	ENSG00000129116	HGNC:17068	PALLD	39.87	protein_coding
FAM35A	family with sequence similarity 35 member A	79.2737	0.0441549	0.188807	1.40101	0.144652	1.35686	0.750755	Approved symbol	FAM35A	10q23.2	ENSG00000122376	HGNC:28773	FAM35A	40.46	protein_coding
RBPJ	recombination signal binding protein for immunoglobulin kappa J region	131.558	-0.244709	0.168896	0.840308	0.413605	1.08502	0.749311	Approved symbol	RBPJ	4p15.2	ENSG00000168214	HGNC:5724	RBPJ	40.79	protein_coding
CGGBP1	CGG triplet repeat binding protein 1	180.335	-0.90708	-0.197569	-0.11981	0.709511	0.78727	0.748391	Approved symbol	CGGBP1	3p11.1	ENSG00000163320	HGNC:1888	CGGBP1	35.99	protein_coding
LOC643401	p53 upregulated regulator of p53 levels	66.1158	-0.632782	-0.382388	0.609867	0.250394	1.24265	0.746522	Synonyms	PURPL	5p14.1	ENSG00000250337	HGNC:48995	PURPL	34.92	lincRNA
NSA2	NSA2, ribosome biogenesis homolog	67.6824	-0.426449	0.414822	0.224608	0.841271	0.651058	0.746164	Approved symbol	NSA2	5q13.3	ENSG00000164346	HGNC:30728	NSA2	37.93	protein_coding
POU2F1	POU class 2 homeobox 1	196.52	-0.179579	-0.0492255	1.18202	0.130354	1.3616	0.745976	Approved symbol	POU2F1	1q24.2	ENSG00000143190	HGNC:9212	POU2F1	37.96	protein_coding
RBMS1	RNA binding motif single stranded interacting protein 1	100.674	-0.412069	0.401766	0.264969	0.813835	0.677038	0.745437	Approved symbol	RBMS1	2q24.2	ENSG00000153250	HGNC:9907	RBMS1	39.2	protein_coding
PLA2G12A	phospholipase A2 group XIIA	95.9664	-0.537191	0.246405	0.168889	0.783596	0.706081	0.744838	Approved symbol	PLA2G12A	4q25	ENSG00000123739	HGNC:18554	PLA2G12A	39	protein_coding
CD164	CD164 molecule	553.544	-0.790976	0.0173273	-0.109703	0.808303	0.681272	0.744788	Approved symbol	CD164	6q21	ENSG00000135535	HGNC:1632	CD164	38.64	protein_coding
DSCR3	VPS26 endosomal protein sorting factor C	67.6667	-0.192096	0.832614	0.272724	1.02471	0.46482	0.744765	Previous symbol	VPS26C	21q22.13	ENSG00000157538	HGNC:3044	VPS26C	44.22	protein_coding
TRIM13	tripartite motif containing 13	65.8987	-1.22736	-0.674126	-0.293812	0.553235	0.93355	0.743392	Approved symbol	TRIM13	13q14.2	ENSG00000204977	HGNC:9976	TRIM13	41.26	protein_coding
TRUB1	TruB pseudouridine synthase family member 1	89.4772	-0.551255	0.127663	0.252642	0.678918	0.803897	0.741407	Approved symbol	TRUB1	10q25.3	ENSG00000165832	HGNC:16060	TRUB1	36.89	protein_coding
PCYOX1	prenylcysteine oxidase 1	191.697	-0.0881525	0.288448	1.01615	0.3766	1.1043	0.740453	Approved symbol	PCYOX1	2p13.3	ENSG00000116005	HGNC:20588	PCYOX1	45.23	protein_coding
NEBL	nebulette	366.711	-0.515591	0.135378	0.308224	0.65097	0.823815	0.737392	Approved symbol	NEBL	10p12.31	ENSG00000078114	HGNC:16932	NEBL	39.04	protein_coding
PLEKHA8	pleckstrin homology domain containing A8	52.8729	-0.376758	0.452179	0.26832	0.828937	0.645078	0.737007	Approved symbol	PLEKHA8	7p14.3	ENSG00000106086	HGNC:30037	PLEKHA8	39.62	protein_coding
LOC100129387		68.2928	-0.290997	0.754808	0.135859	1.0458	0.426856	0.73633	Unmatched
PLEKHA7	pleckstrin homology domain containing A7	54.4543	-0.232426	0.692632	0.314377	0.925058	0.546803	0.735931	Approved symbol	PLEKHA7	11p15	ENSG00000166689	HGNC:27049	PLEKHA7	46.38	protein_coding
MDM4	MDM4, p53 regulator	390.709	-0.44403	0.25174	0.329834	0.69577	0.773865	0.734818	Approved symbol	MDM4	1q32.1	ENSG00000198625	HGNC:6974	MDM4	42.52	protein_coding
LYPD6	LY6/PLAUR domain containing 6	67.2537	-0.528618	-0.0738995	0.484168	0.454718	1.01279	0.733752	Approved symbol	LYPD6	2q23.2	ENSG00000187123	HGNC:28751	LYPD6	39.87	protein_coding
TTC17	tetratricopeptide repeat domain 17	85.7738	-0.394775	0.30577	0.369426	0.700545	0.764201	0.732373	Approved symbol	TTC17	11p12-p11.2	ENSG00000052841	HGNC:25596	TTC17	37.89	protein_coding
FAM46A	family with sequence similarity 46 member A	747.632	-0.684126	0.0537577	0.0423022	0.737884	0.726429	0.732156	Approved symbol	FAM46A	6q14.1	ENSG00000112773	HGNC:18345	FAM46A	36.03	protein_coding
WASL	Wiskott-Aldrich syndrome like	280.132	-0.664529	0.138061	-0.00394422	0.80259	0.660585	0.731587	Approved symbol	WASL	7q31.32	ENSG00000106299	HGNC:12735	WASL	35.43	protein_coding
DNAJB14	DnaJ heat shock protein family (Hsp40) member B14	56.2073	-0.962252	-0.564955	0.10055	0.397297	1.0628	0.730049	Approved symbol	DNAJB14	4q23	ENSG00000164031	HGNC:25881	DNAJB14	34.8	protein_coding
FUT9	fucosyltransferase 9	139.743	-0.967992	-0.296931	-0.182608	0.671061	0.785385	0.728223	Approved symbol	FUT9	6q16.1	ENSG00000172461	HGNC:4020	FUT9	35.22	protein_coding
ZMAT3	zinc finger matrin-type 3	359.527	-0.649166	0.310552	-0.152756	0.959717	0.49641	0.728064	Approved symbol	ZMAT3	3q26.32	ENSG00000172667	HGNC:29983	ZMAT3	40.73	protein_coding
LEMD3	LEM domain containing 3	82.346	-0.248779	0.00327372	0.951828	0.252053	1.20061	0.72633	Approved symbol	LEMD3	12q14.3	ENSG00000174106	HGNC:28887	LEMD3	35.54	protein_coding
JHDM1D	lysine demethylase 7A	89.2633	-0.397772	-0.373222	1.03019	0.0245497	1.42797	0.726258	Previous symbol	KDM7A	7q34	ENSG00000006459	HGNC:22224	KDM7A	39.18	protein_coding
VPS11	VPS11, CORVET/HOPS core subunit	64.3381	-0.254297	-0.0258764	0.965176	0.228421	1.21947	0.723947	Approved symbol	VPS11	11q23.3	ENSG00000160695	HGNC:14583	VPS11	48.94	protein_coding
NSMCE4A	NSE4 homolog A, SMC5-SMC6 complex component	57.0985	-0.237226	-0.634791	1.60691	-0.397565	1.84413	0.723284	Approved symbol	NSMCE4A	10q26.13	ENSG00000107672	HGNC:25935	NSMCE4A	43.84	protein_coding
WSB1	WD repeat and SOCS box containing 1	304.633	0.0771906	0.625829	0.975012	0.548638	0.897822	0.72323	Approved symbol	WSB1	17q11.1	ENSG00000109046	HGNC:19221	WSB1	39.73	protein_coding
YEATS2	YEATS domain containing 2	71.8509	0.215054	0.867116	1.00649	0.652063	0.79144	0.721751	Approved symbol	YEATS2	3q27.1	ENSG00000163872	HGNC:25489	YEATS2	42.58	protein_coding
GOPC	golgi associated PDZ and coiled-coil motif containing	62.9386	-0.460794	0.476805	0.0436736	0.937599	0.504468	0.721033	Approved symbol	GOPC	6q22.1	ENSG00000047932	HGNC:17643	GOPC	36.66	protein_coding
AMMECR1	Alport syndrome, mental retardation, midface hypoplasia and elliptocytosis chromosomal region gene 1	117.177	-0.883276	0.133209	-0.459248	1.01648	0.424027	0.720256	Approved symbol	AMMECR1	Xq23	ENSG00000101935	HGNC:467	AMMECR1	38.78	protein_coding
ERLIN2	ER lipid raft associated 2	85.1176	0.135767	0.895561	0.81574	0.759794	0.679974	0.719884	Approved symbol	ERLIN2	8p11.23	ENSG00000147475	HGNC:1356	ERLIN2	44.02	protein_coding
CAMTA1	calmodulin binding transcription activator 1	53.6853	-0.604866	0.046774	0.182873	0.65164	0.787739	0.719689	Approved symbol	CAMTA1	1p36.31-p36.23	ENSG00000171735	HGNC:18806	CAMTA1	48	protein_coding
C14orf135	pecanex homolog 4	65.4126	-0.0364499	0.250168	1.11485	0.286618	1.15129	0.718956	Previous symbol	PCNX4	14q23.1	ENSG00000126773	HGNC:20349	PCNX4	37.99	protein_coding
CDKN2B	cyclin dependent kinase inhibitor 2B	59.0386	-0.808384	0.322175	-0.502022	1.13056	0.306362	0.718461	Approved symbol	CDKN2B	9p21.3	ENSG00000147883	HGNC:1788	CDKN2B	41.28	protein_coding
CERS5	ceramide synthase 5	69.184	0.0657462	0.34117	1.2262	0.275423	1.16045	0.717938	Approved symbol	CERS5	12q13.12	ENSG00000139624	HGNC:23749	CERS5	43.86	protein_coding
PHC3	polyhomeotic homolog 3	486.557	-0.740915	0.0406883	-0.088799	0.781603	0.652116	0.71686	Approved symbol	PHC3	3q26.2	ENSG00000173889	HGNC:15682	PHC3	37.75	protein_coding
ZNF507	zinc finger protein 507	132.023	-0.518106	-0.0923297	0.487346	0.425777	1.00545	0.715614	Approved symbol	ZNF507	19q13.12	ENSG00000168813	HGNC:23783	ZNF507	39.82	protein_coding
LPGAT1	lysophosphatidylglycerol acyltransferase 1	261.036	-0.68191	-0.16584	0.230616	0.51607	0.912526	0.714298	Approved symbol	LPGAT1	1q32.3	ENSG00000123684	HGNC:28985	LPGAT1	38.3	protein_coding
MYSM1	Myb like, SWIRM and MPN domains 1	169.777	-0.862867	-0.299419	-0.000472621	0.563448	0.862394	0.712921	Approved symbol	MYSM1	1p32.1	ENSG00000162601	HGNC:29401	MYSM1	36.33	protein_coding
TSN	translin	89.3854	-0.3926	0.0098486	0.623521	0.402449	1.01612	0.709285	Approved symbol	TSN	2q14.3	ENSG00000211460	HGNC:12379	TSN	44	protein_coding
ZBTB41	zinc finger and BTB domain containing 41	148.463	-0.773341	-0.0770228	-0.052779	0.696318	0.720562	0.70844	Approved symbol	ZBTB41	1q31.3	ENSG00000177888	HGNC:24819	ZBTB41	33.4	protein_coding
WWC2	WW and C2 domain containing 2	54.358	-0.559209	-0.238256	0.535833	0.320953	1.09504	0.707997	Approved symbol	WWC2	4q35.1	ENSG00000151718	HGNC:24148	WWC2	39.31	protein_coding
CD46	CD46 molecule	292.658	-0.304551	0.436584	0.366995	0.741135	0.671546	0.70634	Approved symbol	CD46	1q32.2	ENSG00000117335	HGNC:6953	CD46	38.21	protein_coding
SLC35E1	solute carrier family 35 member E1	143.547	-0.138108	0.294446	0.841482	0.432555	0.979591	0.706073	Approved symbol	SLC35E1	19p13.11	ENSG00000127526	HGNC:20803	SLC35E1	50.12	protein_coding
DYNLT3	dynein light chain Tctex-type 3	51.2923	-0.660605	0.224731	-0.139913	0.885336	0.520692	0.703014	Approved symbol	DYNLT3	Xp11.4	ENSG00000165169	HGNC:11694	DYNLT3	37.62	protein_coding
PHACTR2	phosphatase and actin regulator 2	262.873	-0.499945	0.020294	0.379393	0.520239	0.879338	0.699789	Approved symbol	PHACTR2	6q24.2	ENSG00000112419	HGNC:20956	PHACTR2	40.02	protein_coding
NUP210L	nucleoporin 210 like	64.1286	-0.130104	0.0485632	1.08887	0.178667	1.21897	0.698821	Approved symbol	NUP210L	1q21.3	ENSG00000143552	HGNC:29915	NUP210L	42.89	protein_coding
TRIM33	tripartite motif containing 33	1180.87	-0.589459	0.0861108	0.128122	0.675569	0.71758	0.696575	Approved symbol	TRIM33	1p13.2	ENSG00000197323	HGNC:16290	TRIM33	38.2	protein_coding
SPCS3	signal peptidase complex subunit 3	276.48	-0.66729	-0.0712761	0.127536	0.596014	0.794826	0.69542	Approved symbol	SPCS3	4q34.2	ENSG00000129128	HGNC:26212	SPCS3	36.77	protein_coding
EXD2	exonuclease 3'-5' domain containing 2	75.5024	0.142644	-0.180747	1.85521	-0.323391	1.71257	0.694588	Approved symbol	EXD2	14q24.1	ENSG00000081177	HGNC:20217	EXD2	41.37	protein_coding
DTX3L	deltex E3 ubiquitin ligase 3L	111.593	-0.0995175	0.716791	0.473144	0.816308	0.572662	0.694485	Approved symbol	DTX3L	3q21.1	ENSG00000163840	HGNC:30323	DTX3L	44.43	protein_coding
CD55	CD55 molecule (Cromer blood group)	206.26	-0.347653	0.52494	0.166741	0.872593	0.514394	0.693493	Approved symbol	CD55	1q32.2	ENSG00000196352	HGNC:2665	CD55	36.37	protein_coding
RHOQ	ras homolog family member Q	149.4	-0.475395	-0.200174	0.634054	0.275221	1.10945	0.692335	Approved symbol	RHOQ	2p21	ENSG00000119729	HGNC:17736	RHOQ	44.36	protein_coding
NME1	NME/NM23 nucleoside diphosphate kinase 1	139.719	-0.646792	0.288555	-0.197678	0.935348	0.449114	0.692231	Approved symbol	NME1	17q21.33	ENSG00000239672	HGNC:7849	NME1	46.45	protein_coding
BTF3L4	basic transcription factor 3 like 4	95.1889	-0.55225	0.347146	-0.0680677	0.899396	0.484182	0.691789	Approved symbol	BTF3L4	1p32.3	ENSG00000134717	HGNC:30547	BTF3L4	41.19	protein_coding
PDE5A	phosphodiesterase 5A	119.213	-0.661819	-0.0662557	0.123723	0.595563	0.785542	0.690552	Approved symbol	PDE5A	4q26	ENSG00000138735	HGNC:8784	PDE5A	36.45	protein_coding
UBA3	ubiquitin like modifier activating enzyme 3	57.7919	-0.32268	0.518212	0.215284	0.840892	0.537965	0.689428	Approved symbol	UBA3	3p14.1	ENSG00000144744	HGNC:12470	UBA3	37.06	protein_coding
GDAP1	ganglioside induced differentiation associated protein 1	111.648	-0.661182	-0.145243	0.201165	0.515939	0.862347	0.689143	Approved symbol	GDAP1	8q21.11	ENSG00000104381	HGNC:15968	GDAP1	38	protein_coding
NRAS	NRAS proto-oncogene, GTPase	902.551	-0.69037	0.12929	-0.132249	0.81966	0.558122	0.688891	Approved symbol	NRAS	1p13.2	ENSG00000213281	HGNC:7989	NRAS	39	protein_coding
ACAD9	acyl-CoA dehydrogenase family member 9	61.8932	-0.00270814	0.754381	0.61667	0.75709	0.619378	0.688234	Approved symbol	ACAD9	3q21.3	ENSG00000177646	HGNC:21497	ACAD9	49.2	protein_coding
MMS22L	MMS22 like, DNA repair protein	68.8706	-0.300787	-0.257322	1.03013	0.0434649	1.33091	0.687189	Approved symbol	MMS22L	6q16.1	ENSG00000146263	HGNC:21475	MMS22L	35.58	protein_coding
HADHB	hydroxyacyl-CoA dehydrogenase trifunctional multienzyme complex subunit beta	118.37	-0.291267	-0.652954	1.44097	-0.361687	1.73224	0.685274	Approved symbol	HADHB	2p23.3	ENSG00000138029	HGNC:4803	HADHB	41.22	protein_coding
ATL2	atlastin GTPase 2	108.654	-0.514727	0.114092	0.226573	0.628819	0.7413	0.68506	Approved symbol	ATL2	2p22.2-p22.1	ENSG00000119787	HGNC:24047	ATL2	39.46	protein_coding
C5orf24	chromosome 5 open reading frame 24	131.543	-0.728443	0.00532122	-0.0925052	0.733764	0.635938	0.684851	Approved symbol	C5orf24	5q31.1	ENSG00000181904	HGNC:26746	C5orf24	41.93	protein_coding
SNHG3	small nucleolar RNA host gene 3	50.6903	-0.312992	-0.132421	0.874381	0.18057	1.18737	0.683971	Approved symbol	SNHG3	1p35.3	ENSG00000242125	HGNC:10118	SNHG3	46.41	processed_transcript
MRPS10	mitochondrial ribosomal protein S10	65.6608	-0.422348	0.215821	0.307179	0.638168	0.729526	0.683847	Approved symbol	MRPS10	6p21.1	ENSG00000048544	HGNC:14502	MRPS10	41.04	protein_coding
NR2C1	nuclear receptor subfamily 2 group C member 1	76.8659	-0.245236	0.177473	0.697215	0.422709	0.942451	0.68258	Approved symbol	NR2C1	12q22	ENSG00000120798	HGNC:7971	NR2C1	39.56	protein_coding
ZNF654	zinc finger protein 654	78.3394	-0.721846	0.230366	-0.31094	0.952212	0.410906	0.681559	Approved symbol	ZNF654	3p11.1	ENSG00000175105	HGNC:25612	ZNF654	35.51	protein_coding
LTN1	listerin E3 ubiquitin protein ligase 1	161.498	-0.259492	0.544043	0.299501	0.803535	0.558993	0.681264	Approved symbol	LTN1	21q21.3	ENSG00000198862	HGNC:13082	LTN1	36.74	protein_coding
SEC22B	SEC22 homolog B, vesicle trafficking protein (gene/pseudogene)	89.5183	-0.54392	0.231703	0.0394566	0.775623	0.583377	0.6795	Approved symbol	SEC22B	1p12	ENSG00000265808	HGNC:10700	SEC22B	36.13	protein_coding
WAC	WW domain containing adaptor with coiled-coil	364.415	-0.322505	-0.0292155	0.742199	0.29329	1.0647	0.678997	Approved symbol	WAC	10p12.1	ENSG00000095787	HGNC:17327	WAC	37.79	protein_coding
FAM48A	SPT20 homolog, SAGA complex component	110.748	-0.321557	-0.528798	1.24226	-0.20724	1.56382	0.678288	Previous symbol	SUPT20H	13q13.3	ENSG00000102710	HGNC:20596	SUPT20H	35.69	protein_coding
GLS	glutaminase	162.982	-0.4812	0.0471029	0.34607	0.528302	0.82727	0.677786	Approved symbol	GLS	2q32.2	ENSG00000115419	HGNC:4331	GLS	35.11	protein_coding
NFAT5	nuclear factor of activated T cells 5	803.145	-0.551335	0.0232892	0.228393	0.574624	0.779727	0.677175	Approved symbol	NFAT5	16q22.1	ENSG00000102908	HGNC:7774	NFAT5	38.64	protein_coding
PHF14	PHD finger protein 14	91.8225	-0.335748	0.557015	0.125239	0.892763	0.460986	0.676875	Approved symbol	PHF14	7p21.3	ENSG00000106443	HGNC:22203	PHF14	34.85	protein_coding
KRR1	KRR1, small subunit processome component homolog	91.3876	-0.370702	-0.362485	0.974014	0.00821689	1.34472	0.676466	Approved symbol	KRR1	12q21.2	ENSG00000111615	HGNC:5176	KRR1	35.47	protein_coding
PDE12	phosphodiesterase 12	50.0081	-0.973558	0.290547	-0.88526	1.2641	0.0882979	0.676201	Approved symbol	PDE12	3p14.3	ENSG00000174840	HGNC:25386	PDE12	41.24	protein_coding
CSNK1G3	casein kinase 1 gamma 3	119.878	-0.24034	0.120795	0.750651	0.361135	0.990991	0.676063	Approved symbol	CSNK1G3	5q23.2	ENSG00000151292	HGNC:2456	CSNK1G3	34.48	protein_coding
PDPK1	3-phosphoinositide dependent protein kinase 1	130.005	-0.113877	0.689351	0.434593	0.803228	0.54847	0.675849	Approved symbol	PDPK1	16p13.3	ENSG00000140992	HGNC:8816	PDPK1	52.51	protein_coding
PTPLB	3-hydroxyacyl-CoA dehydratase 2	94.103	-0.202808	0.135546	0.809722	0.338354	1.01253	0.675442	Previous symbol	HACD2	3q21.1	ENSG00000206527	HGNC:9640	HACD2	40.56	protein_coding
C20orf111	oxidative stress responsive serine rich 1	70.4252	-0.0608337	0.245252	0.983639	0.306085	1.04447	0.675279	Previous symbol	OSER1	20q13.12	ENSG00000132823	HGNC:16105	OSER1	40.61	protein_coding
FLJ10038	GABPB1 intronic transcript	55.3156	-0.642473	0.0802265	-0.0162309	0.7227	0.626242	0.674471	Synonyms	GABPB1-IT1	15q21.2	ENSG00000285410	HGNC:25469	GABPB1-IT1	41.31	sense_intronic
SCARB2	scavenger receptor class B member 2	612.911	-0.446215	0.152263	0.304057	0.598478	0.750272	0.674375	Approved symbol	SCARB2	4q21.1	ENSG00000138760	HGNC:1665	SCARB2	41.79	protein_coding
VTI1A	vesicle transport through interaction with t-SNAREs 1A	57.3124	-0.421342	0.428438	0.0767015	0.84978	0.498043	0.673912	Approved symbol	VTI1A	10q25.2	ENSG00000151532	HGNC:17792	VTI1A	39.1	protein_coding
RBM39	RNA binding motif protein 39	303.36	-0.25669	0.130628	0.699718	0.387319	0.956408	0.671863	Approved symbol	RBM39	20q11.22	ENSG00000131051	HGNC:15923	RBM39	40.28	protein_coding
GLRX3	glutaredoxin 3	103.72	-0.245682	0.0163574	0.835702	0.26204	1.08138	0.671712	Approved symbol	GLRX3	10q26.3	ENSG00000108010	HGNC:15987	GLRX3	42.15	protein_coding
TMEM87A	transmembrane protein 87A	68.5997	-0.18299	-0.367429	1.34443	-0.184438	1.52742	0.671492	Approved symbol	TMEM87A	15q15.1	ENSG00000103978	HGNC:24522	TMEM87A	38.93	protein_coding
RRP15	ribosomal RNA processing 15 homolog	119.194	-0.619812	0.0280492	0.0747857	0.647861	0.694598	0.67123	Approved symbol	RRP15	1q41	ENSG00000067533	HGNC:24255	RRP15	37.64	protein_coding
FGD4	FYVE, RhoGEF and PH domain containing 4	69.0324	-0.475302	0.0369073	0.352771	0.512209	0.828073	0.670141	Approved symbol	FGD4	12p11.21	ENSG00000139132	HGNC:19125	FGD4	40.83	protein_coding
GXYLT1	glucoside xylosyltransferase 1	82.4843	-0.723843	-0.138995	0.0306259	0.584848	0.754469	0.669658	Approved symbol	GXYLT1	12q12	ENSG00000151233	HGNC:27482	GXYLT1	37.61	protein_coding
LOC440944		63.5113	-0.625373	-0.169425	0.256949	0.455949	0.882322	0.669135	Unmatched
RDX	radixin	79.1769	-0.867711	0.326543	-0.724774	1.19425	0.142937	0.668596	Approved symbol	RDX	11q23	ENSG00000137710	HGNC:9944	RDX	39.03	protein_coding
GALC	galactosylceramidase	82.8306	-0.317835	-0.176407	0.875972	0.141428	1.19381	0.667618	Approved symbol	GALC	14q31.3	ENSG00000054983	HGNC:4115	GALC	39.12	protein_coding
ZNRF2	zinc and ring finger 2	67.5985	-0.284283	0.964012	-0.197677	1.2483	0.0866061	0.667451	Approved symbol	ZNRF2	7p14.3	ENSG00000180233	HGNC:22316	ZNRF2	36.75	protein_coding
PJA2	praja ring finger ubiquitin ligase 2	156.95	-0.529125	-0.108864	0.380909	0.420261	0.910035	0.665148	Approved symbol	PJA2	5q21.3	ENSG00000198961	HGNC:17481	PJA2	37.66	protein_coding
CD44	CD44 molecule (Indian blood group)	87.9971	-0.450073	0.95112	-0.523236	1.40119	-0.073163	0.664015	Approved symbol	CD44	11p13	ENSG00000026508	HGNC:1681	CD44	41.56	protein_coding
ARMC8	armadillo repeat containing 8	101.082	-0.0345135	0.193115	1.06509	0.227628	1.0996	0.663615	Approved symbol	ARMC8	3q22.3	ENSG00000114098	HGNC:24999	ARMC8	39.28	protein_coding
MAN2C1	mannosidase alpha class 2C member 1	146.133	-0.233595	0.66137	0.198278	0.894965	0.431873	0.663419	Approved symbol	MAN2C1	15q24.2	ENSG00000140400	HGNC:6827	MAN2C1	57.24	protein_coding
SLC25A13	solute carrier family 25 member 13	96.0227	-0.328799	0.405346	0.262553	0.734146	0.591353	0.662749	Approved symbol	SLC25A13	7q21.3	ENSG00000004864	HGNC:10983	SLC25A13	39.76	protein_coding
RRM2B	ribonucleotide reductase regulatory TP53 inducible subunit M2B	553.48	-0.748619	0.0191034	-0.191897	0.767723	0.556722	0.662223	Approved symbol	RRM2B	8q22.3	ENSG00000048392	HGNC:17296	RRM2B	37.99	protein_coding
LMAN1	lectin, mannose binding 1	152.032	-0.712827	0.150567	-0.251894	0.863393	0.460933	0.662163	Approved symbol	LMAN1	18q21.32	ENSG00000074695	HGNC:6631	LMAN1	37.33	protein_coding
MIR5047	microRNA 5047	206.245	-0.546004	-0.0337314	0.265418	0.512272	0.811422	0.661847	Approved symbol	MIR5047	17q23.3	ENSG00000284368	HGNC:41834	MIR5047	48	miRNA
SLMO2	PRELI domain containing 3B	260.183	-0.925406	-0.108363	-0.421037	0.817043	0.504369	0.660706	Previous symbol	PRELID3B	20q13.32	ENSG00000101166	HGNC:15892	PRELID3B	40.89	protein_coding
GABARAPL2	GABA type A receptor associated protein like 2	143.086	-0.597826	0.0188948	0.103315	0.616721	0.701141	0.658931	Approved symbol	GABARAPL2	16q23.1	ENSG00000034713	HGNC:13291	GABARAPL2	47.18	protein_coding
OSBPL8	oxysterol binding protein like 8	245.803	-0.590502	-0.435156	0.571893	0.155347	1.1624	0.658871	Approved symbol	OSBPL8	12q14	ENSG00000091039	HGNC:16396	OSBPL8	36.48	protein_coding
TMTC2	transmembrane and tetratricopeptide repeat containing 2	90.9227	0.0334494	0.688559	0.6869	0.655109	0.653451	0.65428	Approved symbol	TMTC2	12q21.31	ENSG00000179104	HGNC:25440	TMTC2	37.42	protein_coding
FAM210A	family with sequence similarity 210 member A	65.7428	-0.207381	0.00525103	0.885606	0.212632	1.09299	0.652809	Approved symbol	FAM210A	18p11.21	ENSG00000177150	HGNC:28346	FAM210A	40.65	protein_coding
NEK7	NIMA related kinase 7	126.058	-0.463021	0.337123	0.0411062	0.800144	0.504128	0.652136	Approved symbol	NEK7	1q31.3	ENSG00000151414	HGNC:13386	NEK7	35.84	protein_coding
SGPP1	sphingosine-1-phosphate phosphatase 1	135.112	-0.985276	0.0793388	-0.746319	1.06461	0.238957	0.651786	Approved symbol	SGPP1	14q23.2	ENSG00000126821	HGNC:17720	SGPP1	39.66	protein_coding
NIPA1	NIPA magnesium transporter 1	110.367	-0.714889	0.694478	-0.821423	1.40937	-0.106535	0.651416	Approved symbol	NIPA1	15q11.2	ENSG00000170113	HGNC:17043	NIPA1	46.41	protein_coding
ZC3HAV1	zinc finger CCCH-type containing, antiviral 1	262.381	-0.421855	0.0507485	0.407552	0.472604	0.829407	0.651005	Approved symbol	ZC3HAV1	7q34	ENSG00000105939	HGNC:23721	ZC3HAV1	43.4	protein_coding
RAB3GAP2	RAB3 GTPase activating non-catalytic protein subunit 2	76.3201	-0.262335	-0.0995861	0.87347	0.162748	1.1358	0.649276	Approved symbol	RAB3GAP2	1q41	ENSG00000118873	HGNC:17168	RAB3GAP2	37.8	protein_coding
PAWR	pro-apoptotic WT1 regulator	267.269	-0.730094	0.0515345	-0.213755	0.781628	0.516338	0.648983	Approved symbol	PAWR	12q21.2	ENSG00000177425	HGNC:8614	PAWR	36.85	protein_coding
EPHA3	EPH receptor A3	66.8693	-0.378109	0.182606	0.35849	0.560715	0.736599	0.648657	Approved symbol	EPHA3	3p11.1	ENSG00000044524	HGNC:3387	EPHA3	34.6	protein_coding
CCAR1	cell division cycle and apoptosis regulator 1	208.859	-0.213705	0.367366	0.501829	0.581072	0.715534	0.648303	Approved symbol	CCAR1	10q21.3	ENSG00000060339	HGNC:24236	CCAR1	41.75	protein_coding
SART3	squamous cell carcinoma antigen recognized by T cells 3	86.7271	-0.0734704	0.426033	0.720354	0.499503	0.793825	0.646664	Approved symbol	SART3	12q23.3	ENSG00000075856	HGNC:16860	SART3	42.65	protein_coding
ECD	ecdysoneless cell cycle regulator	65.7601	0.200375	0.102865	1.59099	-0.0975104	1.39062	0.646554	Approved symbol	ECD	10q22.2	ENSG00000122882	HGNC:17029	ECD	39.47	protein_coding
RFX7	regulatory factor X7	170.701	-0.523687	-0.106479	0.352147	0.417208	0.875834	0.646521	Approved symbol	RFX7	15q21.3	ENSG00000181827	HGNC:25777	RFX7	37.13	protein_coding
COPS2	COP9 signalosome subunit 2	165.028	-0.738504	-0.268219	0.0838869	0.470285	0.822391	0.646338	Approved symbol	COPS2	15q21.2	ENSG00000166200	HGNC:30747	COPS2	35.44	protein_coding
UMPS	uridine monophosphate synthetase	52.8655	-0.212397	-0.0449665	0.912668	0.167431	1.12507	0.646248	Approved symbol	UMPS	3q21.2	ENSG00000114491	HGNC:12563	UMPS	42.81	protein_coding
CLINT1	clathrin interactor 1	172.733	-0.480546	0.221053	0.109478	0.701599	0.590024	0.645812	Approved symbol	CLINT1	5q33.3	ENSG00000113282	HGNC:23186	CLINT1	37.77	protein_coding
TRAPPC6B	trafficking protein particle complex 6B	101.337	-0.733013	0.211534	-0.391955	0.944547	0.341058	0.642802	Approved symbol	TRAPPC6B	14q21.1	ENSG00000182400	HGNC:23066	TRAPPC6B	40.78	protein_coding
RIPK2	receptor interacting serine/threonine kinase 2	73.3591	0.160112	0.336714	1.26857	0.176601	1.10845	0.642527	Approved symbol	RIPK2	8q21.3	ENSG00000104312	HGNC:10020	RIPK2	36.01	protein_coding
SLC5A3	solute carrier family 5 member 3	70.9851	-0.466921	-0.427938	0.778113	0.0389826	1.24503	0.642008	Approved symbol	SLC5A3	21q22.11	ENSG00000198743	HGNC:11038	SLC5A3	39.03	protein_coding
COPS8	COP9 signalosome subunit 8	85.0499	0.00919064	0.00394568	1.29702	-0.00524496	1.28783	0.641292	Approved symbol	COPS8	2q37.3	ENSG00000198612	HGNC:24335	COPS8	39.13	protein_coding
C9orf102	ERCC excision repair 6 like 2	60.1812	-0.204329	0.377291	0.495676	0.58162	0.700005	0.640813	Previous symbol	ERCC6L2	9q22.32	ENSG00000182150	HGNC:26922	ERCC6L2	37.1	protein_coding
TMEM48	NDC1 transmembrane nucleoporin	92.281	-0.1717	0.137907	0.799104	0.309608	0.970804	0.640206	Previous symbol	NDC1	1p32.3	ENSG00000058804	HGNC:25525	NDC1	40.26	protein_coding
DNAJC3	DnaJ heat shock protein family (Hsp40) member C3	117.052	-0.358033	0.413238	0.149987	0.77127	0.50802	0.639645	Approved symbol	DNAJC3	13q32.1	ENSG00000102580	HGNC:9439	DNAJC3	39.79	protein_coding
MTX3	metaxin 3	88.5602	-0.604252	0.022179	0.0472153	0.626431	0.651467	0.638949	Approved symbol	MTX3	5q14.1	ENSG00000177034	HGNC:24812	MTX3	37.5	protein_coding
KITLG	KIT ligand	592.682	-0.815312	-0.13975	-0.214493	0.675561	0.600819	0.63819	Approved symbol	KITLG	12q21.32	ENSG00000049130	HGNC:6343	KITLG	36.84	protein_coding
BRWD1	bromodomain and WD repeat domain containing 1	1346.79	-0.630173	-0.0489425	0.063113	0.58123	0.693286	0.637258	Approved symbol	BRWD1	21q22.2	ENSG00000185658	HGNC:12760	BRWD1	38.65	protein_coding
EPS8L2	EPS8 like 2	89.4221	-0.279828	0.395319	0.318299	0.675147	0.598127	0.636637	Approved symbol	EPS8L2	11p15.5	ENSG00000177106	HGNC:21296	EPS8L2	59.66	protein_coding
ABCA5	ATP binding cassette subfamily A member 5	487.047	-0.457299	0.0294708	0.329004	0.48677	0.786304	0.636537	Approved symbol	ABCA5	17q24.3	ENSG00000154265	HGNC:35	ABCA5	34.61	protein_coding
NUPL1	nucleoporin 58	133.782	-0.381989	0.433097	0.0758511	0.815086	0.45784	0.636463	Previous symbol	NUP58	13q12.13	ENSG00000139496	HGNC:20261	NUP58	36.36	protein_coding
TUFT1	tuftelin 1	88.1085	0.0615869	0.781394	0.614451	0.719807	0.552864	0.636335	Approved symbol	TUFT1	1q21.3	ENSG00000143367	HGNC:12422	TUFT1	45.93	protein_coding
TUBD1	tubulin delta 1	222.003	-0.378361	0.22173	0.292995	0.600091	0.671355	0.635723	Approved symbol	TUBD1	17q23.1	ENSG00000108423	HGNC:16811	TUBD1	45.29	protein_coding
PLXDC2	plexin domain containing 2	72.4674	0.274655	0.772606	1.04521	0.497951	0.770553	0.634252	Approved symbol	PLXDC2	10p12.31	ENSG00000120594	HGNC:21013	PLXDC2	37.34	protein_coding
XPO7	exportin 7	130.459	-0.0305761	0.024539	1.18225	0.0551151	1.21283	0.633972	Approved symbol	XPO7	8p21.3	ENSG00000130227	HGNC:14108	XPO7	39.92	protein_coding
UBE2B	ubiquitin conjugating enzyme E2 B	88.8759	-0.396684	-0.278654	0.752417	0.118031	1.1491	0.633566	Approved symbol	UBE2B	5q31.1	ENSG00000119048	HGNC:12473	UBE2B	41.55	protein_coding
NOL8	nucleolar protein 8	76.0714	-0.255659	0.107935	0.647604	0.363593	0.903262	0.633428	Approved symbol	NOL8	9q22.31	ENSG00000198000	HGNC:23387	NOL8	38.87	protein_coding
TMEM33	transmembrane protein 33	198.453	-0.816228	0.287259	-0.653024	1.10349	0.163205	0.633346	Approved symbol	TMEM33	4p13	ENSG00000109133	HGNC:25541	TMEM33	35.29	protein_coding
FTX	FTX transcript, XIST regulator (non-protein coding)	80.3306	-0.443786	0.181058	0.197549	0.624844	0.641335	0.63309	Approved symbol	FTX	Xq13.2	ENSG00000230590	HGNC:37190	FTX	39.53	lincRNA
TPP2	tripeptidyl peptidase 2	66.4023	-0.41186	-0.0923364	0.534645	0.319523	0.946505	0.633014	Approved symbol	TPP2	13q33.1	ENSG00000134900	HGNC:12016	TPP2	37.69	protein_coding
CEP290	centrosomal protein 290	57.8843	-0.462247	-0.133486	0.474643	0.328761	0.93689	0.632825	Approved symbol	CEP290	12q21.32	ENSG00000198707	HGNC:29021	CEP290	33.9	protein_coding
ZC3H14	zinc finger CCCH-type containing 14	187.021	-0.165374	0.0787959	0.855545	0.24417	1.02092	0.632545	Approved symbol	ZC3H14	14q31.3	ENSG00000100722	HGNC:20509	ZC3H14	40.2	protein_coding
GULP1	GULP, engulfment adaptor PTB domain containing 1	180.441	-1.07612	0.0293478	-0.917453	1.10547	0.158668	0.632069	Approved symbol	GULP1	2q32.1-q32.2	ENSG00000144366	HGNC:18649	GULP1	35.36	protein_coding
RSBN1L	round spermatid basic protein 1 like	70.2053	0.176082	0.509121	1.10653	0.333039	0.930452	0.631746	Approved symbol	RSBN1L	7q11.23	ENSG00000187257	HGNC:24765	RSBN1L	39.26	protein_coding
PURB	purine rich element binding protein B	543.496	-0.765737	0.108559	-0.377698	0.874296	0.388039	0.631168	Approved symbol	PURB	7p13	ENSG00000146676	HGNC:9702	PURB	40.58	protein_coding
C1orf198	chromosome 1 open reading frame 198	51.9292	-0.224651	0.414136	0.398886	0.638786	0.623537	0.631162	Approved symbol	C1orf198	1q42.2	ENSG00000119280	HGNC:25900	C1orf198	47.8	protein_coding
ONECUT2	one cut homeobox 2	58.7545	-0.673041	0.272583	-0.356615	0.945625	0.316427	0.631026	Approved symbol	ONECUT2	18q21.31	ENSG00000119547	HGNC:8139	ONECUT2	44.08	protein_coding
SLC35A3	solute carrier family 35 member A3	72.0582	-0.585263	-0.183213	0.27413	0.40205	0.859394	0.630722	Approved symbol	SLC35A3	1p21.2	ENSG00000117620	HGNC:11023	SLC35A3	37.43	protein_coding
GALNT1	polypeptide N-acetylgalactosaminyltransferase 1	94.9976	-0.275342	0.0337778	0.676273	0.30912	0.951615	0.630368	Approved symbol	GALNT1	18q12.2	ENSG00000141429	HGNC:4123	GALNT1	38.5	protein_coding
SKIV2L2	Mtr4 exosome RNA helicase	116.6	-0.086811	-0.0237467	1.10955	0.0630643	1.19636	0.629714	Previous symbol	MTREX	5q11.2	ENSG00000039123	HGNC:18734	MTREX	36.85	protein_coding
NDUFB4	NADH:ubiquinone oxidoreductase subunit B4	85.5792	-0.161352	0.204567	0.727439	0.365919	0.888791	0.627355	Approved symbol	NDUFB4	3q13.33	ENSG00000065518	HGNC:7699	NDUFB4	39.39	protein_coding
RASSF3	Ras association domain family member 3	55.7224	-0.358374	-0.379617	0.916711	-0.0212427	1.27509	0.626921	Approved symbol	RASSF3	12q14.2	ENSG00000153179	HGNC:14271	RASSF3	43.87	protein_coding
SLC38A2	solute carrier family 38 member 2	1466.21	-0.67811	0.0103856	-0.112922	0.688495	0.565188	0.626842	Approved symbol	SLC38A2	12q13.11	ENSG00000134294	HGNC:13448	SLC38A2	38.54	protein_coding
BRD8	bromodomain containing 8	76.4481	-0.0244167	0.0134552	1.19098	0.0378718	1.2154	0.626635	Approved symbol	BRD8	5q31.2	ENSG00000112983	HGNC:19874	BRD8	43.02	protein_coding
FNDC3B	fibronectin type III domain containing 3B	64.561	-0.431002	-0.18602	0.575253	0.244982	1.00626	0.625619	Approved symbol	FNDC3B	3q26.31	ENSG00000075420	HGNC:24670	FNDC3B	39.76	protein_coding
LENG8	leukocyte receptor cluster member 8	92.3694	-0.268736	0.36241	0.348024	0.631146	0.61676	0.623953	Approved symbol	LENG8	19q13.42	ENSG00000276458	HGNC:15500	LENG8	58.91	protein_coding
NPTN	neuroplastin	141.688	-0.641656	0.0780971	-0.113944	0.719753	0.527713	0.623733	Approved symbol	NPTN	15q24.1	ENSG00000156642	HGNC:17867	NPTN	41.2	protein_coding
INTS6	integrator complex subunit 6	149.562	-0.585118	-0.280626	0.35721	0.304492	0.942327	0.62341	Approved symbol	INTS6	13q14.3	ENSG00000102786	HGNC:14879	INTS6	36.13	protein_coding
MAN1A1	mannosidase alpha class 1A member 1	77.6857	-0.58638	-0.243314	0.316268	0.343067	0.902648	0.622857	Approved symbol	MAN1A1	6q22.31	ENSG00000111885	HGNC:6821	MAN1A1	37.6	protein_coding
NBPF1	NBPF member 1	65.0011	0.185358	-0.0809415	1.69624	-0.266299	1.51088	0.622291	Approved symbol	NBPF1	1p36.13	ENSG00000219481	HGNC:26088	NBPF1	43.99	protein_coding
FBXO22	F-box protein 22	128.405	-0.0737251	0.812732	0.283806	0.886457	0.357531	0.621994	Approved symbol	FBXO22	15q24.2	ENSG00000167196	HGNC:13593	FBXO22	39.46	protein_coding
FAM199X	family with sequence similarity 199, X-linked	269.459	-0.589986	-0.0545585	0.117555	0.535427	0.707541	0.621484	Approved symbol	FAM199X	Xq22.2	ENSG00000123575	HGNC:25195	FAM199X	36.81	protein_coding
RAB31	RAB31, member RAS oncogene family	66.6724	-0.362443	0.695849	-0.17853	1.05829	0.183913	0.621103	Approved symbol	RAB31	18p11.22	ENSG00000168461	HGNC:9771	RAB31	43.63	protein_coding
UACA	uveal autoantigen with coiled-coil domains and ankyrin repeats	74.7806	-0.32656	0.134114	0.453897	0.460673	0.780457	0.620565	Approved symbol	UACA	15q23	ENSG00000137831	HGNC:15947	UACA	37.36	protein_coding
ORC5	origin recognition complex subunit 5	50.4176	-0.20366	-0.00446246	0.83448	0.199197	1.03814	0.618668	Approved symbol	ORC5	7q22.1-q22.2	ENSG00000164815	HGNC:8491	ORC5	36.03	protein_coding
SRPK2	SRSF protein kinase 2	231.696	-0.256952	-0.139175	0.861098	0.117777	1.11805	0.617914	Approved symbol	SRPK2	7q22.3	ENSG00000135250	HGNC:11306	SRPK2	41.06	protein_coding
HOMER1	homer scaffold protein 1	59.0814	-0.652184	-0.430634	0.359392	0.22155	1.01158	0.616563	Approved symbol	HOMER1	5q14.1	ENSG00000152413	HGNC:17512	HOMER1	37.23	protein_coding
SLAIN2	SLAIN motif family member 2	122.865	-0.653368	0.167079	-0.242294	0.820446	0.411073	0.61576	Approved symbol	SLAIN2	4p11	ENSG00000109171	HGNC:29282	SLAIN2	37.94	protein_coding
UBA6	ubiquitin like modifier activating enzyme 6	124.42	-0.203628	0.248002	0.575442	0.45163	0.77907	0.61535	Approved symbol	UBA6	4q13.2	ENSG00000033178	HGNC:25581	UBA6	35.52	protein_coding
TC2N	tandem C2 domains, nuclear	228.464	-0.317599	0.285405	0.310034	0.603004	0.627633	0.615319	Approved symbol	TC2N	14q32.12	ENSG00000276776	HGNC:19859	TC2N	34.86	protein_coding
MBD4	methyl-CpG binding domain 4, DNA glycosylase	75.4535	-0.0820852	-0.453876	1.51846	-0.371791	1.60055	0.614379	Approved symbol	MBD4	3q21.3	ENSG00000129071	HGNC:6919	MBD4	39.9	protein_coding
CNOT4	CCR4-NOT transcription complex subunit 4	67.2981	-0.284138	0.418787	0.238457	0.702926	0.522595	0.61276	Approved symbol	CNOT4	7q33	ENSG00000080802	HGNC:7880	CNOT4	37.19	protein_coding
NT5C3	5'-nucleotidase, cytosolic IIIA	65.6169	-0.406515	0.255848	0.154492	0.662363	0.561007	0.611685	Previous symbol	NT5C3A	7p14.3	ENSG00000122643	HGNC:17820	NT5C3A	37.98	protein_coding
FBXO45	F-box protein 45	110.589	-0.684655	-0.122098	-0.0246254	0.562557	0.660029	0.611293	Approved symbol	FBXO45	3q29	ENSG00000174013	HGNC:29148	FBXO45	41.25	protein_coding
RBM25	RNA binding motif protein 25	190.65	-0.0989048	0.26123	0.762558	0.360135	0.861463	0.610799	Approved symbol	RBM25	14q24.2	ENSG00000119707	HGNC:23244	RBM25	40.7	protein_coding
ZRANB2	zinc finger RANBP2-type containing 2	76.5793	-0.573917	0.558442	-0.486339	1.13236	0.0875772	0.609968	Approved symbol	ZRANB2	1p31.1	ENSG00000132485	HGNC:13058	ZRANB2	34.21	protein_coding
EPC2	enhancer of polycomb homolog 2	76.4423	-0.250993	0.592504	0.125271	0.843496	0.376264	0.60988	Approved symbol	EPC2	2q23.1	ENSG00000135999	HGNC:24543	EPC2	37.09	protein_coding
SCOC	short coiled-coil protein	57.9269	-0.638632	0.138476	-0.197122	0.777108	0.44151	0.609309	Approved symbol	SCOC	4q31.1	ENSG00000153130	HGNC:20335	SCOC	40.94	protein_coding
GEN1	GEN1, Holliday junction 5' flap endonuclease	59.8141	-0.142745	0.847442	0.0854732	0.990187	0.228218	0.609202	Approved symbol	GEN1	2p24.2	ENSG00000178295	HGNC:26881	GEN1	35.87	protein_coding
RNF13	ring finger protein 13	143.565	-0.595119	-0.225316	0.253191	0.369803	0.848309	0.609056	Approved symbol	RNF13	3q25.1	ENSG00000082996	HGNC:10057	RNF13	36.39	protein_coding
PRMT2	protein arginine methyltransferase 2	94.236	-0.230434	0.247807	0.50865	0.47824	0.739084	0.608662	Approved symbol	PRMT2	21q22.3	ENSG00000160310	HGNC:5186	PRMT2	45.52	protein_coding
GATAD1	GATA zinc finger domain containing 1	99.856	0.0353137	0.446972	0.840338	0.411659	0.805024	0.608341	Approved symbol	GATAD1	7q21.2	ENSG00000157259	HGNC:29941	GATAD1	42.14	protein_coding
KLHL5	kelch like family member 5	208.494	-0.657968	-0.0906464	-0.00881391	0.567321	0.649154	0.608237	Approved symbol	KLHL5	4p14	ENSG00000109790	HGNC:6356	KLHL5	36.93	protein_coding
TUG1	taurine up-regulated 1 (non-protein coding)	824.186	-0.398393	-0.00694051	0.426488	0.391452	0.824881	0.608167	Approved symbol	TUG1	22q12.2	ENSG00000253352	HGNC:26066	TUG1	42.03	bidirectional_promoter_lncRNA
ATP1B1	ATPase Na+/K+ transporting subunit beta 1	188.532	-0.589382	0.261517	-0.224837	0.850898	0.364545	0.607722	Approved symbol	ATP1B1	1q24.2	ENSG00000143153	HGNC:804	ATP1B1	43.48	protein_coding
PRPF18	pre-mRNA processing factor 18	59.5954	-0.436835	-0.0210045	0.362737	0.41583	0.799571	0.607701	Approved symbol	PRPF18	10p13	ENSG00000165630	HGNC:17351	PRPF18	38.95	protein_coding
SLC16A6	solute carrier family 16 member 6	142.925	-0.27148	0.562705	0.109403	0.834185	0.380883	0.607534	Approved symbol	SLC16A6	17q24.2	ENSG00000108932	HGNC:10927	SLC16A6	44.06	protein_coding
TFPI	tissue factor pathway inhibitor	1641.05	-0.55878	0.155285	-0.0586802	0.714065	0.5001	0.607082	Approved symbol	TFPI	2q32.1	ENSG00000003436	HGNC:11760	TFPI	36.6	protein_coding
SLC7A11	solute carrier family 7 member 11	77.5427	-0.865143	-1.25244	0.733602	-0.387296	1.59875	0.605725	Approved symbol	SLC7A11	4q28.3	ENSG00000151012	HGNC:11059	SLC7A11	35.52	protein_coding
TLK1	tousled like kinase 1	199.985	-0.518921	0.0369097	0.136532	0.55583	0.655453	0.605642	Approved symbol	TLK1	2q31.1	ENSG00000198586	HGNC:11841	TLK1	38.08	protein_coding
USP16	ubiquitin specific peptidase 16	70.8695	-0.160459	0.336137	0.55289	0.496596	0.713348	0.604972	Approved symbol	USP16	21q21	ENSG00000156256	HGNC:12614	USP16	38.76	protein_coding
ICK	intestinal cell kinase	126.98	-0.4252	0.406574	-0.0479985	0.831774	0.377201	0.604488	Approved symbol	ICK	6p12.1	ENSG00000112144	HGNC:21219	ICK	40.86	protein_coding
TFAP2A	transcription factor AP-2 alpha	127.703	-0.626487	-0.032669	-0.0116281	0.593818	0.614859	0.604338	Approved symbol	TFAP2A	6p24.3	ENSG00000137203	HGNC:11742	TFAP2A	47.57	protein_coding
ENTPD4	ectonucleoside triphosphate diphosphohydrolase 4	71.086	0.184165	0.532756	1.04328	0.348591	0.859112	0.603851	Approved symbol	ENTPD4	8p21.3	ENSG00000197217	HGNC:14573	ENTPD4	44.43	protein_coding
MTO1	mitochondrial tRNA translation optimization 1	54.7936	0.0296044	0.7202	0.544287	0.690596	0.514683	0.602639	Approved symbol	MTO1	6q13	ENSG00000135297	HGNC:19261	MTO1	42.61	protein_coding
HERC4	HECT and RLD domain containing E3 ubiquitin protein ligase 4	208.532	-0.299846	0.234342	0.369082	0.534189	0.668929	0.601559	Approved symbol	HERC4	10q21.3	ENSG00000148634	HGNC:24521	HERC4	38	protein_coding
PIKFYVE	phosphoinositide kinase, FYVE-type zinc finger containing	175.927	-0.232341	-0.120342	0.857377	0.112	1.08972	0.600859	Approved symbol	PIKFYVE	2q34	ENSG00000115020	HGNC:23785	PIKFYVE	37.08	protein_coding
ZNF714	zinc finger protein 714	61.5984	-0.368958	0.158798	0.304734	0.527757	0.673693	0.600725	Approved symbol	ZNF714	19p12	ENSG00000160352	HGNC:27124	ZNF714	38.78	protein_coding
MRFAP1L1	Morf4 family associated protein 1 like 1	55.3126	-0.649428	-0.213922	0.115498	0.435506	0.764925	0.600216	Approved symbol	MRFAP1L1	4p16.1	ENSG00000178988	HGNC:28796	MRFAP1L1	44.91	protein_coding
UBE2Q2	ubiquitin conjugating enzyme E2 Q2	138.94	-0.432264	0.0746786	0.260871	0.506943	0.693135	0.600039	Approved symbol	UBE2Q2	15q24.2	ENSG00000140367	HGNC:19248	UBE2Q2	38.58	protein_coding
MAPK1IP1L	mitogen-activated protein kinase 1 interacting protein 1 like	443.022	-0.421022	0.0333349	0.324457	0.454356	0.745478	0.599917	Approved symbol	MAPK1IP1L	14q22.3	ENSG00000168175	HGNC:19840	MAPK1IP1L	40.17	protein_coding
WDR55	WD repeat domain 55	54.6778	-0.21123	0.380355	0.391141	0.591585	0.602371	0.596978	Approved symbol	WDR55	5q31.3	ENSG00000120314	HGNC:25971	WDR55	53.17	protein_coding
DCAF4	DDB1 and CUL4 associated factor 4	54.8014	-0.240857	-0.215015	0.92657	0.0258423	1.16743	0.596635	Approved symbol	DCAF4	14q24.2	ENSG00000119599	HGNC:20229	DCAF4	48.94	protein_coding
ASF1A	anti-silencing function 1A histone chaperone	86.6084	-0.765313	-0.497576	0.160079	0.267737	0.925392	0.596565	Approved symbol	ASF1A	6q22.31	ENSG00000111875	HGNC:20995	ASF1A	39.13	protein_coding
ZFP62	ZFP62 zinc finger protein	82.0932	-0.547692	-0.417176	0.514757	0.130516	1.06245	0.596482	Approved symbol	ZFP62	5q35.3	ENSG00000196670	HGNC:23241	ZFP62	42.93	protein_coding
RBM33	RNA binding motif protein 33	128.673	-0.0839609	0.350352	0.674617	0.434313	0.758578	0.596445	Approved symbol	RBM33	7q36.3	ENSG00000184863	HGNC:27223	RBM33	40.78	protein_coding
MYLIP	myosin regulatory light chain interacting protein	166.363	-0.125863	0.465595	0.472785	0.591458	0.598648	0.595053	Approved symbol	MYLIP	6p22.3	ENSG00000007944	HGNC:21155	MYLIP	40.19	protein_coding
MASTL	microtubule associated serine/threonine kinase like	61.9085	-0.0999594	-0.277333	1.26479	-0.177374	1.36475	0.593687	Approved symbol	MASTL	10p12.1	ENSG00000120539	HGNC:19042	MASTL	41.49	protein_coding
ID3	inhibitor of DNA binding 3, HLH protein	54.9179	-0.378789	0.204716	0.224208	0.583505	0.602997	0.593251	Approved symbol	ID3	1p36.12	ENSG00000117318	HGNC:5362	ID3	57.27	protein_coding
PDCD6IP	programmed cell death 6 interacting protein	305.209	-0.415843	-0.125105	0.476523	0.290739	0.892367	0.591553	Approved symbol	PDCD6IP	3p22.3	ENSG00000170248	HGNC:8766	PDCD6IP	36.93	protein_coding
CHML	CHM like, Rab escort protein 2	118.187	-0.698922	-0.135003	-0.0800917	0.563919	0.61883	0.591374	Approved symbol	CHML	1q43	ENSG00000203668	HGNC:1941	CHML	37.83	protein_coding
SRSF5	serine and arginine rich splicing factor 5	187.657	-0.318039	-0.0321522	0.577636	0.285887	0.895675	0.590781	Approved symbol	SRSF5	14q24	ENSG00000100650	HGNC:10787	SRSF5	43.68	protein_coding
PTPN14	protein tyrosine phosphatase, non-receptor type 14	55.4773	-0.267158	0.38746	0.259069	0.654618	0.526228	0.590423	Approved symbol	PTPN14	1q32.3-q41	ENSG00000152104	HGNC:9647	PTPN14	41.3	protein_coding
LOC647979		363.813	-0.541808	0.00371105	0.0927657	0.545519	0.634573	0.590046	Unmatched
ASAH1	N-acylsphingosine amidohydrolase 1	69.443	-0.453222	0.0725126	0.200014	0.525734	0.653236	0.589485	Approved symbol	ASAH1	8p22	ENSG00000104763	HGNC:735	ASAH1	40.73	protein_coding
MKKS	McKusick-Kaufman syndrome	53.4573	-0.139104	0.00013293	0.899823	0.139237	1.03893	0.589082	Approved symbol	MKKS	20p12.2	ENSG00000125863	HGNC:7108	MKKS	38.18	protein_coding
PTPN2	protein tyrosine phosphatase, non-receptor type 2	90.1295	-0.308389	0.133616	0.427464	0.442005	0.735853	0.588929	Approved symbol	PTPN2	18p11.21	ENSG00000175354	HGNC:9650	PTPN2	42.19	protein_coding
CRBN	cereblon	62.8934	-0.315342	0.404404	0.142748	0.719747	0.458091	0.588919	Approved symbol	CRBN	3p26.2	ENSG00000113851	HGNC:30185	CRBN	37.25	protein_coding
BRAP	BRCA1 associated protein	69.8218	0.0650546	0.213136	1.09361	0.148082	1.02856	0.588321	Approved symbol	BRAP	12q24.12	ENSG00000089234	HGNC:1099	BRAP	44.41	protein_coding
ZNF480	zinc finger protein 480	53.5671	-0.646385	-0.454553	0.334867	0.191833	0.981253	0.586543	Approved symbol	ZNF480	19q13.41	ENSG00000198464	HGNC:23305	ZNF480	42.41	protein_coding
RNF103	ring finger protein 103	60.4339	-0.203403	0.0188784	0.747396	0.222281	0.950799	0.58654	Approved symbol	RNF103	2p11.2	ENSG00000239305	HGNC:12859	RNF103	39.04	protein_coding
G3BP2	G3BP stress granule assembly factor 2	158.042	-0.344611	0.249529	0.233291	0.59414	0.577901	0.586021	Approved symbol	G3BP2	4q21.1	ENSG00000138757	HGNC:30291	G3BP2	41.77	protein_coding
ESCO1	establishment of sister chromatid cohesion N-acetyltransferase 1	97.0772	-0.289399	-0.0939204	0.686815	0.195478	0.976214	0.585846	Approved symbol	ESCO1	18q11.2	ENSG00000141446	HGNC:24645	ESCO1	41.11	protein_coding
ATP6V1G1	ATPase H+ transporting V1 subunit G1	157.651	-0.537269	-0.446831	0.543072	0.0904375	1.08034	0.585389	Approved symbol	ATP6V1G1	9q32	ENSG00000136888	HGNC:864	ATP6V1G1	44.34	protein_coding
ZNF280C	zinc finger protein 280C	53.5298	-0.138029	0.384438	0.50899	0.522467	0.64702	0.584743	Approved symbol	ZNF280C	Xq26.1	ENSG00000056277	HGNC:25955	ZNF280C	38.03	protein_coding
ADH5	alcohol dehydrogenase 5 (class III), chi polypeptide	73.1947	-0.257804	0.224911	0.428241	0.482715	0.686044	0.58438	Approved symbol	ADH5	4q23	ENSG00000197894	HGNC:253	ADH5	40.37	protein_coding
GAK	cyclin G associated kinase	78.5298	-0.33733	0.771496	-0.279683	1.10883	0.0576472	0.583236	Approved symbol	GAK	4p16.3	ENSG00000178950	HGNC:4113	GAK	56.5	protein_coding
RDH11	retinol dehydrogenase 11	98.5194	-0.596869	-0.429438	0.401878	0.167431	0.998747	0.583089	Approved symbol	RDH11	14q24.1	ENSG00000072042	HGNC:17964	RDH11	42.66	protein_coding
DLG1	discs large MAGUK scaffold protein 1	252.76	-0.368879	0.559541	-0.131301	0.92842	0.237578	0.582999	Approved symbol	DLG1	3q29	ENSG00000075711	HGNC:2900	DLG1	36.59	protein_coding
CCDC125	coiled-coil domain containing 125	89.5911	0.0130726	0.433433	0.755556	0.420361	0.742483	0.581422	Approved symbol	CCDC125	5q13.2	ENSG00000277868	HGNC:28924	CCDC125	43.78	protein_coding
AP4S1	adaptor related protein complex 4 sigma 1 subunit	52.7034	-0.249716	0.677995	-0.0145864	0.927711	0.23513	0.58142	Approved symbol	AP4S1	14q12	ENSG00000100478	HGNC:575	AP4S1	43.38	protein_coding
ARPP19	cAMP regulated phosphoprotein 19	963.915	-0.63658	0.057676	-0.168387	0.694256	0.468192	0.581224	Approved symbol	ARPP19	15q21.2	ENSG00000128989	HGNC:16967	ARPP19	38.46	protein_coding
MSMO1	methylsterol monooxygenase 1	106.821	-0.032884	0.16482	0.931205	0.197704	0.964089	0.580896	Approved symbol	MSMO1	4q32.3	ENSG00000052802	HGNC:10545	MSMO1	37.1	protein_coding
ATP2C1	ATPase secretory pathway Ca2+ transporting 1	124.363	0.413801	0.23618	1.75196	-0.177622	1.33816	0.580267	Approved symbol	ATP2C1	3q22.1	ENSG00000017260	HGNC:13211	ATP2C1	37.56	protein_coding
LONRF2	LON peptidase N-terminal domain and ring finger 2	155.964	-0.521378	0.0868608	0.0279333	0.608239	0.549311	0.578775	Approved symbol	LONRF2	2q11.2	ENSG00000170500	HGNC:24788	LONRF2	41.48	protein_coding
KDM1B	lysine demethylase 1B	51.3392	-0.134253	-0.00207831	0.890721	0.132174	1.02497	0.578574	Approved symbol	KDM1B	6p22.3	ENSG00000165097	HGNC:21577	KDM1B	42.05	protein_coding
PARP9	poly(ADP-ribose) polymerase family member 9	73.1536	-0.236192	0.564534	0.118535	0.800726	0.354727	0.577727	Approved symbol	PARP9	3q21.1	ENSG00000138496	HGNC:24118	PARP9	42.46	protein_coding
CNOT8	CCR4-NOT transcription complex subunit 8	96.43	-0.427776	-0.174211	0.473402	0.253566	0.901178	0.577372	Approved symbol	CNOT8	5q33.2	ENSG00000155508	HGNC:9207	CNOT8	44.08	protein_coding
RNF11	ring finger protein 11	221.522	-0.6925	-0.127011	-0.104112	0.565489	0.588388	0.576939	Approved symbol	RNF11	1p32.3	ENSG00000123091	HGNC:10056	RNF11	41.25	protein_coding
MTMR6	myotubularin related protein 6	87.9589	-0.644424	0.200604	-0.335917	0.845028	0.308507	0.576768	Approved symbol	MTMR6	13q12.13	ENSG00000139505	HGNC:7453	MTMR6	37.84	protein_coding
GRAMD3	GRAM domain containing 2B	68.3073	-0.260108	0.23071	0.401641	0.490818	0.661749	0.576283	Previous symbol	GRAMD2B	5q23.2	ENSG00000155324	HGNC:24911	GRAMD2B	38.95	protein_coding
CDK13	cyclin dependent kinase 13	182.404	-0.313627	0.239133	0.286052	0.55276	0.599679	0.57622	Approved symbol	CDK13	7p14.1	ENSG00000065883	HGNC:1733	CDK13	38.83	protein_coding
CWF19L1	CWF19 like 1, cell cycle control (S. pombe)	73.6839	-0.0624648	0.11074	0.916178	0.173205	0.978643	0.575924	Approved symbol	CWF19L1	10q24.31	ENSG00000095485	HGNC:25613	CWF19L1	42.57	protein_coding
VPS37A	VPS37A, ESCRT-I subunit	51.0095	-0.322966	0.310265	0.193552	0.633231	0.516518	0.574875	Approved symbol	VPS37A	8p22	ENSG00000155975	HGNC:24928	VPS37A	37.12	protein_coding
SDAD1	SDA1 domain containing 1	67.2821	-0.799623	-0.226221	-0.22458	0.573402	0.575044	0.574223	Approved symbol	SDAD1	4q21.1	ENSG00000198301	HGNC:25537	SDAD1	40.57	protein_coding
SGCG	sarcoglycan gamma	154.04	-0.446788	0.201996	0.0512643	0.648784	0.498052	0.573418	Approved symbol	SGCG	13q12.12	ENSG00000102683	HGNC:10809	SGCG	39.23	protein_coding
COX5B	cytochrome c oxidase subunit 5B	78.469	-0.506822	0.164671	-0.0336391	0.671493	0.473183	0.572338	Approved symbol	COX5B	2q11.2	ENSG00000135940	HGNC:2269	COX5B	50.3	protein_coding
WDR73	WD repeat domain 73	107.158	-0.239777	0.395177	0.26916	0.634954	0.508937	0.571945	Approved symbol	WDR73	15q25.2	ENSG00000177082	HGNC:25928	WDR73	48.66	protein_coding
NBPF10	NBPF member 10	72.5972	-0.053395	-0.15776	1.19476	-0.104365	1.24816	0.571895	Approved symbol	NBPF10	1q21.1	ENSG00000271425	HGNC:31992	NBPF10	44.05	protein_coding
AGPAT5	1-acylglycerol-3-phosphate O-acyltransferase 5	60.2126	-0.444532	0.139298	0.111209	0.583831	0.555741	0.569786	Approved symbol	AGPAT5	8p23.1	ENSG00000155189	HGNC:20886	AGPAT5	38.61	protein_coding
FAM210B	family with sequence similarity 210 member B	115.644	-0.0111702	0.404419	0.712651	0.415589	0.723821	0.569705	Approved symbol	FAM210B	20q13.2	ENSG00000124098	HGNC:16102	FAM210B	49.44	protein_coding
VEGFA	vascular endothelial growth factor A	99.9158	-0.0200172	0.303379	0.793648	0.323397	0.813665	0.568531	Approved symbol	VEGFA	6p21.1	ENSG00000112715	HGNC:12680	VEGFA	56.4	protein_coding
DCUN1D1	defective in cullin neddylation 1 domain containing 1	147.8	-0.573128	0.130688	-0.141243	0.703816	0.431885	0.567851	Approved symbol	DCUN1D1	3q26.33	ENSG00000043093	HGNC:18184	DCUN1D1	39.56	protein_coding
NOL7	nucleolar protein 7	69.6228	-0.0740682	0.192376	0.794521	0.266445	0.86859	0.567517	Approved symbol	NOL7	6p23	ENSG00000225921	HGNC:21040	NOL7	38.69	protein_coding
RHOB	ras homolog family member B	314.914	-0.585127	-0.0943601	0.0581899	0.490767	0.643317	0.567042	Approved symbol	RHOB	2p24.1	ENSG00000143878	HGNC:668	RHOB	57.34	protein_coding
UTRN	utrophin	66.6099	-0.240877	-0.187633	0.839569	0.0532432	1.08045	0.566844	Approved symbol	UTRN	6q24.2	ENSG00000152818	HGNC:12635	UTRN	38	protein_coding
SNTB2	syntrophin beta 2	332.007	-0.380557	0.217068	0.154855	0.597625	0.535412	0.566519	Approved symbol	SNTB2	16q22.1	ENSG00000168807	HGNC:11169	SNTB2	41.92	protein_coding
PCMTD1	protein-L-isoaspartate (D-aspartate) O-methyltransferase domain containing 1	91.6136	-0.812606	0.056709	-0.548966	0.869315	0.26364	0.566478	Approved symbol	PCMTD1	8q11.23	ENSG00000168300	HGNC:30483	PCMTD1	36.74	protein_coding
COX7B	cytochrome c oxidase subunit 7B	96.8618	-0.183773	0.298975	0.462799	0.482748	0.646572	0.56466	Approved symbol	COX7B	Xq21.1	ENSG00000131174	HGNC:2291	COX7B	40.81	protein_coding
AFTPH	aftiphilin	142.183	-0.315183	0.0149884	0.483929	0.330171	0.799112	0.564641	Approved symbol	AFTPH	2p14	ENSG00000119844	HGNC:25951	AFTPH	37.29	protein_coding
TTF2	transcription termination factor 2	99.4807	0.41727	0.0604518	1.90335	-0.356818	1.48608	0.564632	Approved symbol	TTF2	1p13.1	ENSG00000116830	HGNC:12398	TTF2	41.16	protein_coding
OPTN	optineurin	52.9693	-0.176557	0.577243	0.197791	0.753801	0.374349	0.564075	Approved symbol	OPTN	10p13	ENSG00000123240	HGNC:17142	OPTN	42.4	protein_coding
STX16	syntaxin 16	276.338	-0.296167	0.179719	0.356006	0.475887	0.652174	0.56403	Approved symbol	STX16	20q13.32	ENSG00000124222	HGNC:11431	STX16	41.01	protein_coding
LXN	latexin	382.433	-0.696483	-0.0111446	-0.254318	0.685338	0.442165	0.563751	Approved symbol	LXN	3q25.32	ENSG00000079257	HGNC:13347	LXN	36.96	protein_coding
FAM110C	family with sequence similarity 110 member C	60.2514	-0.353929	0.420918	-0.00141057	0.774847	0.352519	0.563683	Approved symbol	FAM110C	2p25.3	ENSG00000184731	HGNC:33340	FAM110C	46.22	protein_coding
DIP2A	disco interacting protein 2 homolog A	147.932	-0.0350526	0.296574	0.760343	0.331626	0.795396	0.563511	Approved symbol	DIP2A	21q22.3	ENSG00000160305	HGNC:17217	DIP2A	44.91	protein_coding
RABGAP1	RAB GTPase activating protein 1	196.089	-0.186145	0.254319	0.498006	0.440464	0.684151	0.562307	Approved symbol	RABGAP1	9q33.2-q33.3	ENSG00000011454	HGNC:17155	RABGAP1	38.49	protein_coding
SMC5	structural maintenance of chromosomes 5	105.343	-0.305629	0.111088	0.401623	0.416717	0.707252	0.561985	Approved symbol	SMC5	9q21.12	ENSG00000198887	HGNC:20465	SMC5	36.37	protein_coding
STYX	serine/threonine/tyrosine interacting protein	153.192	-0.77267	0.203345	-0.625153	0.976015	0.147517	0.561766	Approved symbol	STYX	14q22.1	ENSG00000198252	HGNC:11447	STYX	38.27	protein_coding
PRPF38B	pre-mRNA processing factor 38B	69.5057	-0.00876038	0.289302	0.81591	0.298062	0.82467	0.561366	Approved symbol	PRPF38B	1p13.3	ENSG00000134186	HGNC:25512	PRPF38B	37.93	protein_coding
REEP3	receptor accessory protein 3	218.314	-0.728761	-0.0434095	-0.293472	0.685351	0.435289	0.56032	Approved symbol	REEP3	10q21.3	ENSG00000165476	HGNC:23711	REEP3	38.34	protein_coding
RELL1	RELT like 1	65.7207	0.0298604	0.162452	1.01669	0.132592	0.986831	0.559712	Approved symbol	RELL1	4p14	ENSG00000181826	HGNC:27379	RELL1	42.83	protein_coding
KCTD10	potassium channel tetramerization domain containing 10	66.1235	0.0784005	1.01146	0.264162	0.933055	0.185761	0.559408	Approved symbol	KCTD10	12q24.11	ENSG00000110906	HGNC:23236	KCTD10	47.69	protein_coding
SRSF3	serine and arginine rich splicing factor 3	272.774	-0.468343	0.0210185	0.159488	0.489362	0.627832	0.558597	Approved symbol	SRSF3	6p21.31-p21.2	ENSG00000112081	HGNC:10785	SRSF3	40.22	protein_coding
LINC00052	long intergenic non-protein coding RNA 52	469.454	-0.259853	-0.0322915	0.629464	0.227561	0.889317	0.558439	Approved symbol	LINC00052	15q25.3	ENSG00000259527	HGNC:26455	LINC00052	40.1	lincRNA
C5orf22	chromosome 5 open reading frame 22	64.1476	-0.585861	-0.56895	0.511599	0.0169113	1.09746	0.557186	Approved symbol	C5orf22	5p13.3	ENSG00000082213	HGNC:25639	C5orf22	39.88	protein_coding
MAP7	microtubule associated protein 7	124.844	-0.464629	-0.453273	0.638171	0.0113566	1.1028	0.557078	Approved symbol	MAP7	6q23.3	ENSG00000135525	HGNC:6869	MAP7	39.29	protein_coding
MTA1	metastasis associated 1	110.024	-0.120215	0.61352	0.259867	0.733734	0.380081	0.556908	Approved symbol	MTA1	14q32.33	ENSG00000182979	HGNC:7410	MTA1	59.42	protein_coding
STC2	stanniocalcin 2	295.692	0.0496951	0.687518	0.525642	0.637823	0.475947	0.556885	Approved symbol	STC2	5q35.2	ENSG00000113739	HGNC:11374	STC2	50.92	protein_coding
PPP1CB	protein phosphatase 1 catalytic subunit beta	617.904	-0.707579	-0.339655	0.0380825	0.367924	0.745662	0.556793	Approved symbol	PPP1CB	2p23.2	ENSG00000213639	HGNC:9282	PPP1CB	38.98	protein_coding
METTL17	methyltransferase like 17	53.7242	-0.323481	0.382216	0.0829179	0.705698	0.406399	0.556048	Approved symbol	METTL17	14q11.2	ENSG00000165792	HGNC:19280	METTL17	45.05	protein_coding
RASSF8	Ras association domain family member 8	191.448	-0.980275	-0.32225	-0.526551	0.658025	0.453724	0.555875	Approved symbol	RASSF8	12p12.1	ENSG00000123094	HGNC:13232	RASSF8	38.09	protein_coding
C5orf51	chromosome 5 open reading frame 51	142.373	-0.520144	-0.178385	0.249697	0.341759	0.769841	0.5558	Approved symbol	C5orf51	5p13.1	ENSG00000205765	HGNC:27750	C5orf51	36.01	protein_coding
HNRNPD	heterogeneous nuclear ribonucleoprotein D	143.204	-0.256311	-0.480907	1.07987	-0.224596	1.33618	0.555793	Approved symbol	HNRNPD	4q21.22	ENSG00000138668	HGNC:5036	HNRNPD	38.75	protein_coding
PRRC1	proline rich coiled-coil 1	141.97	-0.555649	-3.54e-05	0.000133371	0.555613	0.555782	0.555698	Approved symbol	PRRC1	5q23.2	ENSG00000164244	HGNC:28164	PRRC1	36.29	protein_coding
RPS27L	ribosomal protein S27 like	468.705	-0.646712	-0.149095	-0.0330945	0.497617	0.613617	0.555617	Approved symbol	RPS27L	15q22.2	ENSG00000185088	HGNC:18476	RPS27L	39.85	protein_coding
TFF1	trefoil factor 1	79.4749	-0.574367	0.485502	-0.523114	1.05987	0.0512536	0.555562	Approved symbol	TFF1	21q22.3	ENSG00000160182	HGNC:11755	TFF1	53.81	protein_coding
RIOK3	RIO kinase 3	124.912	-0.551048	0.338367	-0.330885	0.889416	0.220164	0.55479	Approved symbol	RIOK3	18q11.2	ENSG00000101782	HGNC:11451	RIOK3	41.88	protein_coding
PPP2R5E	protein phosphatase 2 regulatory subunit B'epsilon	224.81	-0.611781	-0.0148247	-0.101035	0.596956	0.510745	0.553851	Approved symbol	PPP2R5E	14q23.2	ENSG00000154001	HGNC:9313	PPP2R5E	40.18	protein_coding
DICER1	dicer 1, ribonuclease III	324.423	-0.426048	-0.16065	0.414975	0.265399	0.841023	0.553211	Approved symbol	DICER1	14q32.13	ENSG00000100697	HGNC:17098	DICER1	38	protein_coding
PSMD12	proteasome 26S subunit, non-ATPase 12	324.392	-0.186015	0.532006	0.200351	0.718021	0.386367	0.552194	Approved symbol	PSMD12	17q24.2	ENSG00000197170	HGNC:9557	PSMD12	40.05	protein_coding
SRSF6	serine and arginine rich splicing factor 6	202.162	-0.535018	-0.208968	0.242955	0.326049	0.777972	0.552011	Approved symbol	SRSF6	20q13.11	ENSG00000124193	HGNC:10788	SRSF6	41.69	protein_coding
ACTL6A	actin like 6A	76.4665	-0.367981	0.0198237	0.347173	0.387805	0.715154	0.551479	Approved symbol	ACTL6A	3q26.33	ENSG00000136518	HGNC:24124	ACTL6A	39.25	protein_coding
EZH2	enhancer of zeste 2 polycomb repressive complex 2 subunit	57.9665	-0.278942	-0.318	0.8601	-0.0390588	1.13904	0.549992	Approved symbol	EZH2	7q36.1	ENSG00000106462	HGNC:3527	EZH2	39.21	protein_coding
ZNF641	zinc finger protein 641	76.4838	-0.35336	0.123166	0.269947	0.476526	0.623307	0.549916	Approved symbol	ZNF641	12q13.11	ENSG00000167528	HGNC:31834	ZNF641	46.15	protein_coding
VCPIP1	valosin containing protein interacting protein 1	152.882	-0.652052	-0.379569	0.171845	0.272483	0.823896	0.54819	Approved symbol	VCPIP1	8q13.1	ENSG00000175073	HGNC:30897	VCPIP1	39.75	protein_coding
UHRF1BP1L	UHRF1 binding protein 1 like	132.348	-0.0732434	-0.0121108	0.960913	0.0611326	1.03416	0.547644	Approved symbol	UHRF1BP1L	12q23.1	ENSG00000111647	HGNC:29102	UHRF1BP1L	38.58	protein_coding
ABI2	abl interactor 2	178.971	-0.32158	0.548819	-0.0980916	0.870399	0.223489	0.546944	Approved symbol	ABI2	2q33.2	ENSG00000138443	HGNC:24011	ABI2	39.51	protein_coding
ICMT	isoprenylcysteine carboxyl methyltransferase	128.583	0.271424	0.623132	1.01035	0.351707	0.738926	0.545317	Approved symbol	ICMT	1p36.31	ENSG00000116237	HGNC:5350	ICMT	49.59	protein_coding
KCNQ1OT1	KCNQ1 opposite strand/antisense transcript 1 (non-protein coding)	186.558	-1.27593	-0.646168	-0.817453	0.629759	0.458474	0.544117	Approved symbol	KCNQ1OT1	11p15.5	ENSG00000269821	HGNC:6295	KCNQ1OT1	43.72	antisense
ZNF644	zinc finger protein 644	93.4886	-0.35681	0.256236	0.117663	0.613046	0.474473	0.54376	Approved symbol	ZNF644	1p22.2	ENSG00000122482	HGNC:29222	ZNF644	36.39	protein_coding
CDC16	cell division cycle 16	60.6631	-0.124899	0.0953398	0.74035	0.220238	0.865248	0.542743	Approved symbol	CDC16	13q34	ENSG00000130177	HGNC:1720	CDC16	41.32	protein_coding
PCM1	pericentriolar material 1	198.783	-0.0404511	0.481548	0.520988	0.522	0.56144	0.54172	Approved symbol	PCM1	8p22	ENSG00000078674	HGNC:8727	PCM1	36.54	protein_coding
SSR1	signal sequence receptor subunit 1	406.204	-0.385981	0.384627	-0.0733296	0.770608	0.312652	0.54163	Approved symbol	SSR1	6p24.3	ENSG00000124783	HGNC:11323	SSR1	43.56	protein_coding
HIST2H2AC	histone cluster 2 H2A family member c	105.012	-0.19298	-0.728628	1.42537	-0.535647	1.61835	0.541351	Approved symbol	HIST2H2AC	1q21.2	ENSG00000184260	HGNC:4738	HIST2H2AC	62.82	protein_coding
NOMO3	NODAL modulator 3	55.7063	-0.0443325	-0.0642979	1.05364	-0.0199654	1.09798	0.539006	Approved symbol	NOMO3	16p13.11	ENSG00000278087	HGNC:25242	NOMO3	45.52	protein_coding
GNPDA1	glucosamine-6-phosphate deaminase 1	58.2057	-0.191635	0.276979	0.416013	0.468615	0.607648	0.538132	Approved symbol	GNPDA1	5q31.3	ENSG00000113552	HGNC:4417	GNPDA1	44.88	protein_coding
LMCD1	LIM and cysteine rich domains 1	66.1302	-0.364047	0.0754553	0.272195	0.439502	0.636242	0.537872	Approved symbol	LMCD1	3p25.3	ENSG00000071282	HGNC:6633	LMCD1	43.88	protein_coding
DOCK7	dedicator of cytokinesis 7	90.2489	-0.575965	-0.392475	0.316109	0.18349	0.892074	0.537782	Approved symbol	DOCK7	1p31.3	ENSG00000116641	HGNC:19190	DOCK7	36.06	protein_coding
MKLN1	muskelin 1	249.751	-0.629168	0.0423367	-0.225324	0.671504	0.403843	0.537674	Approved symbol	MKLN1	7q32.3	ENSG00000128585	HGNC:7109	MKLN1	39.28	protein_coding
EIF1AX	eukaryotic translation initiation factor 1A, X-linked	93.047	-0.618978	-0.509858	0.347088	0.10912	0.966066	0.537593	Approved symbol	EIF1AX	Xp22.12	ENSG00000173674	HGNC:3250	EIF1AX	38.58	protein_coding
SUDS3	SDS3 homolog, SIN3A corepressor complex component	198.781	-0.275106	0.250719	0.273585	0.525825	0.548691	0.537258	Approved symbol	SUDS3	12q24.23	ENSG00000111707	HGNC:29545	SUDS3	44.49	protein_coding
COQ10B	coenzyme Q10B	75.3574	-0.232273	1.04867	-0.439929	1.28094	-0.207656	0.536641	Approved symbol	COQ10B	2q33.1	ENSG00000115520	HGNC:25819	COQ10B	41.73	protein_coding
YPEL5	yippee like 5	119.029	-0.340754	0.308406	0.0833596	0.64916	0.424114	0.536637	Approved symbol	YPEL5	2p23.1	ENSG00000119801	HGNC:18329	YPEL5	41.9	protein_coding
FAR1	fatty acyl-CoA reductase 1	148.74	-0.594346	0.228415	-0.344526	0.822762	0.249821	0.536291	Approved symbol	FAR1	11p15.3	ENSG00000197601	HGNC:26222	FAR1	36.03	protein_coding
CDC42SE2	CDC42 small effector 2	118.956	-0.530071	-0.47317	0.484868	0.0569013	1.01494	0.53592	Approved symbol	CDC42SE2	5q31.1	ENSG00000158985	HGNC:18547	CDC42SE2	39.71	protein_coding
PHF6	PHD finger protein 6	84.4432	-0.876876	-0.661066	-0.0216894	0.21581	0.855187	0.535498	Approved symbol	PHF6	Xq26.2	ENSG00000156531	HGNC:18145	PHF6	37.47	protein_coding
EIF2S1	eukaryotic translation initiation factor 2 subunit alpha	269.258	-0.541546	0.106031	-0.118135	0.647577	0.423411	0.535494	Approved symbol	EIF2S1	14q23.3	ENSG00000134001	HGNC:3265	EIF2S1	37.7	protein_coding
APPBP2	amyloid beta precursor protein binding protein 2	1895.87	-0.443992	0.265728	-0.0839583	0.70972	0.360033	0.534877	Approved symbol	APPBP2	17q23.2	ENSG00000062725	HGNC:622	APPBP2	39.69	protein_coding
WDR82	WD repeat domain 82	92.6547	-0.0314431	0.120917	0.884279	0.15236	0.915722	0.534041	Approved symbol	WDR82	3p21.2	ENSG00000164091	HGNC:28826	WDR82	44.88	protein_coding
P4HA1	prolyl 4-hydroxylase subunit alpha 1	60.1285	-0.105558	0.476264	0.380542	0.581823	0.4861	0.533961	Approved symbol	P4HA1	10q22.1	ENSG00000122884	HGNC:8546	P4HA1	38.79	protein_coding
MRPL33	mitochondrial ribosomal protein L33	50.3959	-0.440531	0.138918	0.0478039	0.579449	0.488335	0.533892	Approved symbol	MRPL33	2p23.2	ENSG00000243147	HGNC:14487	MRPL33	39.12	protein_coding
PFKFB2	6-phosphofructo-2-kinase/fructose-2,6-biphosphatase 2	66.4869	0.0713311	0.471542	0.737695	0.400211	0.666364	0.533288	Approved symbol	PFKFB2	1q32.1	ENSG00000123836	HGNC:8873	PFKFB2	42.36	protein_coding
C10orf137	erythroid differentiation regulatory factor 1	58.9327	-0.700983	0.807095	-1.14276	1.50808	-0.441782	0.533148	Previous symbol	EDRF1	10q26.2	ENSG00000107938	HGNC:24640	EDRF1	39.09	protein_coding
DYNLL1	dynein light chain LC8-type 1	118.995	-0.275621	0.587909	-0.0731293	0.86353	0.202492	0.533011	Approved symbol	DYNLL1	12q24.31	ENSG00000088986	HGNC:15476	DYNLL1	47.04	protein_coding
PTGES3	prostaglandin E synthase 3	487.873	-0.472284	0.188645	-0.0689205	0.66093	0.403364	0.532147	Approved symbol	PTGES3	12q13.3	ENSG00000110958	HGNC:16049	PTGES3	44.13	protein_coding
PDXDC1	pyridoxal dependent decarboxylase domain containing 1	192.925	0.169326	0.922894	0.479973	0.753567	0.310646	0.532107	Approved symbol	PDXDC1	16p13.11	ENSG00000275498	HGNC:28995	PDXDC1	44.98	protein_coding
CREBL2	cAMP responsive element binding protein like 2	77.8658	-0.543249	-0.0482923	0.0237945	0.494957	0.567044	0.531	Approved symbol	CREBL2	12p13.1	ENSG00000111269	HGNC:2350	CREBL2	40.66	protein_coding
USP12	ubiquitin specific peptidase 12	139.106	-0.352838	0.142614	0.213666	0.495452	0.566504	0.530978	Approved symbol	USP12	13q12.13	ENSG00000152484	HGNC:20485	USP12	38.86	protein_coding
C16orf72	chromosome 16 open reading frame 72	222.237	-0.401573	0.392061	-0.133668	0.793634	0.267905	0.53077	Approved symbol	C16orf72	16p13.2	ENSG00000182831	HGNC:30103	C16orf72	42.03	protein_coding
KDM2B	lysine demethylase 2B	66.0113	-0.199604	0.0185801	0.643421	0.218184	0.843025	0.530604	Approved symbol	KDM2B	12q24.31	ENSG00000089094	HGNC:13610	KDM2B	50.79	protein_coding
TMEM57	macoilin 1	55.1523	-0.200065	-0.311358	0.969861	-0.111293	1.16993	0.529316	Previous symbol	MACO1	1p36.11	ENSG00000204178	HGNC:25572	MACO1	40.69	protein_coding
CPEB4	cytoplasmic polyadenylation element binding protein 4	118.482	-0.520964	-0.192236	0.20752	0.328728	0.728484	0.528606	Approved symbol	CPEB4	5q35.2	ENSG00000113742	HGNC:21747	CPEB4	37.31	protein_coding
SNX12	sorting nexin 12	81.4078	0.288325	1.07434	0.557748	0.78601	0.269423	0.527716	Approved symbol	SNX12	Xq13.1	ENSG00000147164	HGNC:14976	SNX12	42.55	protein_coding
GTF3C3	general transcription factor IIIC subunit 3	83.064	-0.117403	-0.124225	0.944312	-0.00682159	1.06172	0.527447	Approved symbol	GTF3C3	2q33.1	ENSG00000119041	HGNC:4666	GTF3C3	36.72	protein_coding
RHOU	ras homolog family member U	172.938	-0.473572	-0.367562	0.474261	0.10601	0.947832	0.526921	Approved symbol	RHOU	1q42.13	ENSG00000116574	HGNC:17794	RHOU	46.54	protein_coding
ZC3H15	zinc finger CCCH-type containing 15	100.997	-0.199764	-0.36457	1.01821	-0.164806	1.21797	0.526583	Approved symbol	ZC3H15	2q32.1	ENSG00000065548	HGNC:29528	ZC3H15	37.22	protein_coding
SKAP2	src kinase associated phosphoprotein 2	59.9925	-0.281449	-0.262918	0.752537	0.0185313	1.03399	0.526259	Approved symbol	SKAP2	7p15.2	ENSG00000005020	HGNC:15687	SKAP2	36.94	protein_coding
CHD1	chromodomain helicase DNA binding protein 1	229.808	-0.162791	0.240221	0.486567	0.403013	0.649359	0.526186	Approved symbol	CHD1	5q15-q21.1	ENSG00000153922	HGNC:1915	CHD1	35.16	protein_coding
PPP1CC	protein phosphatase 1 catalytic subunit gamma	236.503	-0.365152	-0.305034	0.626207	0.0601176	0.991359	0.525738	Approved symbol	PPP1CC	12q24.11	ENSG00000186298	HGNC:9283	PPP1CC	41.52	protein_coding
BNIP3	BCL2 interacting protein 3	67.6461	-0.442635	-0.233417	0.398938	0.209217	0.841573	0.525395	Approved symbol	BNIP3	10q26.3	ENSG00000176171	HGNC:1084	BNIP3	49.42	protein_coding
EIF2S3	eukaryotic translation initiation factor 2 subunit gamma	322.414	-0.265893	0.251901	0.26396	0.517794	0.529853	0.523823	Approved symbol	EIF2S3	Xp22.11	ENSG00000130741	HGNC:3267	EIF2S3	41.58	protein_coding
CCNYL1	cyclin Y like 1	73.7097	-0.618028	-0.204113	0.0152607	0.413915	0.633289	0.523602	Approved symbol	CCNYL1	2q33.3	ENSG00000163249	HGNC:26868	CCNYL1	41.55	protein_coding
GNPNAT1	glucosamine-phosphate N-acetyltransferase 1	197.803	-0.399176	0.0410334	0.207285	0.440209	0.606461	0.523335	Approved symbol	GNPNAT1	14q22.1	ENSG00000100522	HGNC:19980	GNPNAT1	37.88	protein_coding
RAB18	RAB18, member RAS oncogene family	180.542	-0.49754	0.070629	-0.0217557	0.568169	0.475785	0.521977	Approved symbol	RAB18	10p12.1	ENSG00000099246	HGNC:14244	RAB18	36.66	protein_coding
PRKAR1A	protein kinase cAMP-dependent type I regulatory subunit alpha	931.869	-0.74075	-0.213363	-0.225575	0.527387	0.515175	0.521281	Approved symbol	PRKAR1A	17q24.2	ENSG00000108946	HGNC:9388	PRKAR1A	41.97	protein_coding
BICD2	BICD cargo adaptor 2	64.5393	-0.372146	0.0151466	0.283054	0.387293	0.6552	0.521246	Approved symbol	BICD2	9q22.31	ENSG00000185963	HGNC:17208	BICD2	51.35	protein_coding
RRN3	RRN3 homolog, RNA polymerase I transcription factor	78.7918	-0.553101	0.228119	-0.292038	0.78122	0.261063	0.521142	Approved symbol	RRN3	16p13.11	ENSG00000278494	HGNC:30346	RRN3	42.11	protein_coding
EID1	EP300 interacting inhibitor of differentiation 1	200.093	-0.795761	-0.0364914	-0.513043	0.759269	0.282718	0.520994	Approved symbol	EID1	15q21.1	ENSG00000255302	HGNC:1191	EID1	41.64	protein_coding
A2MP1	alpha-2-macroglobulin pseudogene 1	58.3452	-0.384411	0.436331	-0.16333	0.820742	0.221081	0.520912	Approved symbol	A2MP1	12p13.31	ENSG00000256069	HGNC:8	A2MP1	37.03	transcribed_unprocessed_pseudogene
NHLRC2	NHL repeat containing 2	141.025	-0.466131	0.0861093	0.0227307	0.55224	0.488861	0.520551	Approved symbol	NHLRC2	10q25.3	ENSG00000196865	HGNC:24731	NHLRC2	35.52	protein_coding
VBP1	VHL binding protein 1	103.135	-0.454877	0.124999	0.00612262	0.579876	0.461	0.520438	Approved symbol	VBP1	Xq28	ENSG00000155959	HGNC:12662	VBP1	40.41	protein_coding
NT5E	5'-nucleotidase ecto	124.156	-0.564843	-0.0130371	-0.0768607	0.551806	0.487983	0.519894	Approved symbol	NT5E	6q14.3	ENSG00000135318	HGNC:8021	NT5E	43.07	protein_coding
VPS4B	vacuolar protein sorting 4 homolog B	60.7142	-0.148712	0.19992	0.536831	0.348632	0.685543	0.517088	Approved symbol	VPS4B	18q21.33	ENSG00000119541	HGNC:10895	VPS4B	39.19	protein_coding
PTP4A1	protein tyrosine phosphatase type IVA, member 1	954.421	-0.789455	-0.136917	-0.409467	0.652538	0.379988	0.516263	Approved symbol	PTP4A1	6q12	ENSG00000112245	HGNC:9634	PTP4A1	39.41	protein_coding
EPHA4	EPH receptor A4	150.922	-0.432278	0.221175	-0.0541603	0.653453	0.378118	0.515786	Approved symbol	EPHA4	2q36.1	ENSG00000116106	HGNC:3388	EPHA4	40.26	protein_coding
BIRC2	baculoviral IAP repeat containing 2	50.9095	0.0198861	0.71303	0.358147	0.693144	0.338261	0.515702	Approved symbol	BIRC2	11q22.2	ENSG00000110330	HGNC:590	BIRC2	38.86	protein_coding
AHSA2	activator of HSP90 ATPase homolog 2, pseudogene	69.5724	-0.0536705	-0.105487	1.02857	-0.0518166	1.08224	0.51521	Previous symbol	AHSA2P	2p15	ENSG00000173209	HGNC:20437	AHSA2P	44.61	transcribed_unitary_pseudogene
FAM60A	SIN3-HDAC complex associated factor	100.423	-0.21223	0.233175	0.372434	0.445405	0.584664	0.515035	Previous symbol	SINHCAF	12p11.21	ENSG00000276371	HGNC:30702	SINHCAF	41.46	protein_coding
ZNF280D	zinc finger protein 280D	55.3702	-0.49573	0.340439	-0.302204	0.836169	0.193526	0.514847	Approved symbol	ZNF280D	15q21.2	ENSG00000137871	HGNC:25953	ZNF280D	34.78	protein_coding
GFM2	G elongation factor mitochondrial 2	89.6652	-0.303268	-0.432158	0.854943	-0.128889	1.15821	0.514661	Approved symbol	GFM2	5q13.3	ENSG00000164347	HGNC:29682	GFM2	36.42	protein_coding
C10orf118	coiled-coil domain containing 186	121.211	-0.461941	-0.484794	0.5897	-0.0228536	1.05164	0.514393	Previous symbol	CCDC186	10q25.3	ENSG00000165813	HGNC:24349	CCDC186	37.11	protein_coding
GIGYF1	GRB10 interacting GYF protein 1	111.62	-0.231644	-0.163849	0.729269	0.0677953	0.960913	0.514354	Approved symbol	GIGYF1	7q22.1	ENSG00000146830	HGNC:9126	GIGYF1	60.35	protein_coding
GPD2	glycerol-3-phosphate dehydrogenase 2	245.781	-0.345992	-0.0506692	0.386728	0.295323	0.73272	0.514021	Approved symbol	GPD2	2q24.1	ENSG00000115159	HGNC:4456	GPD2	37.9	protein_coding
CPNE3	copine 3	624.668	-0.463619	0.103016	-0.00335096	0.566635	0.460268	0.513451	Approved symbol	CPNE3	8q21.3	ENSG00000085719	HGNC:2316	CPNE3	37.62	protein_coding
MBTD1	mbt domain containing 1	258.78	-0.428092	0.188463	-0.0185561	0.616555	0.409536	0.513046	Approved symbol	MBTD1	17q21.33	ENSG00000011258	HGNC:19866	MBTD1	39.5	protein_coding
DNAJB12	DnaJ heat shock protein family (Hsp40) member B12	57.6508	-0.14229	0.342554	0.398895	0.484844	0.541186	0.513015	Approved symbol	DNAJB12	10q22.1	ENSG00000148719	HGNC:14891	DNAJB12	53.03	protein_coding
CCNL2	cyclin L2	115.696	-0.330211	0.0940422	0.270437	0.424253	0.600647	0.51245	Approved symbol	CCNL2	1p36.33	ENSG00000221978	HGNC:20570	CCNL2	51.37	protein_coding
ENOPH1	enolase-phosphatase 1	55.9193	-0.421312	0.276087	-0.0943465	0.6974	0.326966	0.512183	Approved symbol	ENOPH1	4q21.22	ENSG00000145293	HGNC:24599	ENOPH1	43.17	protein_coding
MTMR12	myotubularin related protein 12	92.8881	0.0365482	0.428026	0.668971	0.391478	0.632422	0.51195	Approved symbol	MTMR12	5p13.3	ENSG00000150712	HGNC:18191	MTMR12	44.09	protein_coding
CNOT7	CCR4-NOT transcription complex subunit 7	128.106	-0.483821	0.0998116	-0.0449664	0.583632	0.438854	0.511243	Approved symbol	CNOT7	8p22	ENSG00000198791	HGNC:14101	CNOT7	36.74	protein_coding
PPP3CA	protein phosphatase 3 catalytic subunit alpha	191.085	-0.775421	-0.0384328	-0.490114	0.736988	0.285307	0.511147	Approved symbol	PPP3CA	4q24	ENSG00000138814	HGNC:9314	PPP3CA	35.79	protein_coding
LOC284581		61.6369	-0.700051	-0.51849	0.140164	0.181561	0.840215	0.510888	Unmatched
ENAH	ENAH, actin regulator	331.697	-0.669082	0.0641937	-0.380629	0.733276	0.288453	0.510864	Approved symbol	ENAH	1q42.12	ENSG00000154380	HGNC:18271	ENAH	38.55	protein_coding
NR3C1	nuclear receptor subfamily 3 group C member 1	295.851	-0.431133	0.200502	-0.0411867	0.631636	0.389947	0.510791	Approved symbol	NR3C1	5q31.3	ENSG00000113580	HGNC:7978	NR3C1	37.82	protein_coding
GNAI3	G protein subunit alpha i3	166.998	-0.400277	-0.461871	0.681806	-0.0615946	1.08208	0.510244	Approved symbol	GNAI3	1p13.3	ENSG00000065135	HGNC:4387	GNAI3	39.95	protein_coding
THBD	thrombomodulin	66.0504	-0.435961	0.0667688	0.0800875	0.50273	0.516048	0.509389	Approved symbol	THBD	20p11.21	ENSG00000178726	HGNC:11784	THBD	54.83	protein_coding
SEC24A	SEC24 homolog A, COPII coat complex component	159.47	-0.153244	0.567462	0.144407	0.720707	0.297651	0.509179	Approved symbol	SEC24A	5q31.1	ENSG00000113615	HGNC:10703	SEC24A	42.26	protein_coding
CUL2	cullin 2	97.3291	0.0796682	-0.0469166	1.22328	-0.126585	1.14361	0.508514	Approved symbol	CUL2	10p11.21	ENSG00000108094	HGNC:2552	CUL2	39.72	protein_coding
HBXIP	late endosomal/lysosomal adaptor, MAPK and MTOR activator 5	65.7477	-0.378918	0.52435	-0.266018	0.903268	0.1129	0.508084	Previous symbol	LAMTOR5	1p13.3	ENSG00000134248	HGNC:17955	LAMTOR5	42.55	protein_coding
GTF2A2	general transcription factor IIA subunit 2	52.3315	-0.787791	0.226124	-0.785631	1.01391	0.00216006	0.508037	Approved symbol	GTF2A2	15q22.2	ENSG00000140307	HGNC:4647	GTF2A2	39.73	protein_coding
CCNG2	cyclin G2	133.987	-0.356488	-0.256727	0.55917	0.0997614	0.915658	0.50771	Approved symbol	CCNG2	4q21.1	ENSG00000138764	HGNC:1593	CCNG2	43.19	protein_coding
CITED2	Cbp/p300 interacting transactivator with Glu/Asp rich carboxy-terminal domain 2	218.877	-0.365158	-0.00634482	0.289784	0.358814	0.654943	0.506878	Approved symbol	CITED2	6q24.1	ENSG00000164442	HGNC:1987	CITED2	50.32	protein_coding
PPP6C	protein phosphatase 6 catalytic subunit	146.318	-0.412937	-0.355944	0.541428	0.0569935	0.954366	0.50568	Approved symbol	PPP6C	9q33.3	ENSG00000119414	HGNC:9323	PPP6C	42.35	protein_coding
DEF8	differentially expressed in FDCP 8 homolog	103.196	-0.258534	0.286556	0.207374	0.54509	0.465908	0.505499	Approved symbol	DEF8	16q24.3	ENSG00000140995	HGNC:25969	DEF8	57.08	protein_coding
ALDH7A1	aldehyde dehydrogenase 7 family member A1	86.4735	-0.248638	0.556359	-0.0430222	0.804997	0.205616	0.505306	Approved symbol	ALDH7A1	5q23.2	ENSG00000164904	HGNC:877	ALDH7A1	43.05	protein_coding
NAA30	N(alpha)-acetyltransferase 30, NatC catalytic subunit	132.475	-0.762407	-0.582541	0.0680798	0.179866	0.830487	0.505176	Approved symbol	NAA30	14q22.2	ENSG00000139977	HGNC:19844	NAA30	37.28	protein_coding
PHF20L1	PHD finger protein 20 like 1	143.027	-0.436399	0.233298	-0.0966679	0.669698	0.339731	0.504714	Approved symbol	PHF20L1	8q24.22	ENSG00000129292	HGNC:24280	PHF20L1	34.77	protein_coding
MPZL2	myelin protein zero like 2	67.0831	-0.124046	0.24046	0.520261	0.364506	0.644307	0.504406	Approved symbol	MPZL2	11q24	ENSG00000149573	HGNC:3496	MPZL2	38.8	protein_coding
UQCRB	ubiquinol-cytochrome c reductase binding protein	149.883	-0.29551	-0.125357	0.543069	0.170153	0.838579	0.504366	Approved symbol	UQCRB	8q22.1	ENSG00000156467	HGNC:12582	UQCRB	38.18	protein_coding
DDX60	DExD/H-box helicase 60	82.8623	-0.429688	-0.0249663	0.172539	0.404721	0.602226	0.503474	Approved symbol	DDX60	4q32.3	ENSG00000137628	HGNC:25942	DDX60	36.27	protein_coding
ABI1	abl interactor 1	95.9397	-0.323379	-0.412727	0.772346	-0.0893482	1.09573	0.503188	Approved symbol	ABI1	10p12.1	ENSG00000136754	HGNC:11320	ABI1	38.44	protein_coding
CDC27	cell division cycle 27	170.621	-0.375244	-0.232327	0.488156	0.142917	0.8634	0.503158	Approved symbol	CDC27	17q21.32	ENSG00000004897	HGNC:1728	CDC27	38.66	protein_coding
TMEM168	transmembrane protein 168	66.883	-0.193265	-0.151229	0.769343	0.0420356	0.962607	0.502322	Approved symbol	TMEM168	7q31.1	ENSG00000146802	HGNC:25826	TMEM168	35.46	protein_coding
PRPF40A	pre-mRNA processing factor 40 homolog A	295.547	-0.441224	0.189265	-0.0681305	0.630489	0.373094	0.501791	Approved symbol	PRPF40A	2q23.3	ENSG00000196504	HGNC:16463	PRPF40A	36.31	protein_coding
HP1BP3	heterochromatin protein 1 binding protein 3	198.295	-0.0920319	0.51076	0.307924	0.602792	0.399956	0.501374	Approved symbol	HP1BP3	1p36.12	ENSG00000127483	HGNC:24973	HP1BP3	41.17	protein_coding
TBL1XR1	transducin beta like 1 X-linked receptor 1	287.658	-0.733906	0.220942	-0.686321	0.954848	0.0475845	0.501216	Approved symbol	TBL1XR1	3q26.32	ENSG00000177565	HGNC:29529	TBL1XR1	39.31	protein_coding
PAPOLA	poly(A) polymerase alpha	801.111	-0.41395	0.00707854	0.167343	0.421028	0.581293	0.501161	Approved symbol	PAPOLA	14q32.2	ENSG00000090060	HGNC:14981	PAPOLA	36.57	protein_coding
RAB22A	RAB22A, member RAS oncogene family	389.581	-0.481058	0.014595	0.0253188	0.495653	0.506377	0.501015	Approved symbol	RAB22A	20q13.32	ENSG00000124209	HGNC:9764	RAB22A	41.46	protein_coding
ACAP2	ArfGAP with coiled-coil, ankyrin repeat and PH domains 2	220.746	-0.482838	-0.134636	0.170964	0.348202	0.653802	0.501002	Approved symbol	ACAP2	3q29	ENSG00000114331	HGNC:16469	ACAP2	38.17	protein_coding
SAMD8	sterile alpha motif domain containing 8	152.172	-0.755647	-0.475686	-0.0349439	0.279961	0.720703	0.500332	Approved symbol	SAMD8	10q22.2	ENSG00000156671	HGNC:26320	SAMD8	43.24	protein_coding
G3BP1	G3BP stress granule assembly factor 1	167.16	-0.536434	-0.0704556	-0.00233817	0.465979	0.534096	0.500038	Approved symbol	G3BP1	5q33.1	ENSG00000145907	HGNC:30292	G3BP1	39.44	protein_coding
ZBTB4	zinc finger and BTB domain containing 4	93.7418	0.124715	0.551206	0.697729	0.426491	0.573013	0.499752	Approved symbol	ZBTB4	17p13.1	ENSG00000174282	HGNC:23847	ZBTB4	54.92	protein_coding
SLC35F5	solute carrier family 35 member F5	137.412	-0.373935	0.362391	-0.11081	0.736327	0.263125	0.499726	Approved symbol	SLC35F5	2q14.1	ENSG00000115084	HGNC:23617	SLC35F5	36.74	protein_coding
LOC100505876		97.9325	-0.831129	-0.137829	-0.52515	0.6933	0.305979	0.49964	Unmatched
VEZT	vezatin, adherens junctions transmembrane protein	116.688	-0.367477	-0.394356	0.658435	-0.0268792	1.02591	0.499516	Approved symbol	VEZT	12q22	ENSG00000028203	HGNC:18258	VEZT	38.6	protein_coding
TROVE2	TROVE domain family member 2	115.616	-0.552004	0.45557	-0.562387	1.00757	-0.0103832	0.498595	Approved symbol	TROVE2	1q31.2	ENSG00000116747	HGNC:11313	TROVE2	35.99	protein_coding
HEATR1	HEAT repeat containing 1	141.251	-0.0163006	0.593803	0.369892	0.610103	0.386193	0.498148	Approved symbol	HEATR1	1q43	ENSG00000119285	HGNC:25517	HEATR1	38.51	protein_coding
ZNF776	zinc finger protein 776	50.6531	-0.648391	-0.109352	-0.192427	0.539038	0.455963	0.497501	Approved symbol	ZNF776	19q13.43	ENSG00000152443	HGNC:26765	ZNF776	43.81	protein_coding
SLC29A2	solute carrier family 29 member 2	71.1801	0.285035	0.741219	0.820549	0.456185	0.535514	0.495849	Approved symbol	SLC29A2	11q13.2	ENSG00000174669	HGNC:11004	SLC29A2	58.27	protein_coding
MTCH2	mitochondrial carrier 2	161.907	-0.22267	0.107628	0.438716	0.330298	0.661387	0.495842	Approved symbol	MTCH2	11p11.2	ENSG00000109919	HGNC:17587	MTCH2	43.47	protein_coding
UBE2D3	ubiquitin conjugating enzyme E2 D3	253.882	-0.392808	-0.312452	0.518391	0.0803557	0.911198	0.495777	Approved symbol	UBE2D3	4q24	ENSG00000109332	HGNC:12476	UBE2D3	38.48	protein_coding
PIP4K2A	phosphatidylinositol-5-phosphate 4-kinase type 2 alpha	99.7421	-0.297295	-0.177752	0.572699	0.119544	0.869995	0.494769	Approved symbol	PIP4K2A	10p12.2	ENSG00000150867	HGNC:8997	PIP4K2A	41.89	protein_coding
BAG4	BCL2 associated athanogene 4	53.2282	-0.632372	-0.471131	0.195153	0.161241	0.827525	0.494383	Approved symbol	BAG4	8p11.23	ENSG00000156735	HGNC:940	BAG4	41.83	protein_coding
MBNL1	muscleblind like splicing regulator 1	290.488	-0.545756	-0.107106	0.00256968	0.43865	0.548326	0.493488	Approved symbol	MBNL1	3q25.1-q25.2	ENSG00000152601	HGNC:6923	MBNL1	35.71	protein_coding
RUFY2	RUN and FYVE domain containing 2	63.5645	-0.301941	0.0325434	0.349725	0.334485	0.651666	0.493075	Approved symbol	RUFY2	10q21.3	ENSG00000204130	HGNC:19761	RUFY2	40.87	protein_coding
AK4	adenylate kinase 4	70.8614	-0.43163	0.0451813	0.0760512	0.476811	0.507681	0.492246	Approved symbol	AK4	1p31.3	ENSG00000162433	HGNC:363	AK4	42.62	protein_coding
TMEM50B	transmembrane protein 50B	53.5474	-0.579437	-0.243739	0.0692509	0.335697	0.648687	0.492192	Approved symbol	TMEM50B	21q22.11	ENSG00000263160	HGNC:1280	TMEM50B	43.27	protein_coding
ITSN1	intersectin 1	56.9627	-0.308491	0.489372	-0.126974	0.797863	0.181517	0.48969	Approved symbol	ITSN1	21q22.11	ENSG00000205726	HGNC:6183	ITSN1	42.47	protein_coding
SRSF2	serine and arginine rich splicing factor 2	243.43	-0.520603	-0.305778	0.242269	0.214825	0.762872	0.488849	Approved symbol	SRSF2	17q25.2	ENSG00000161547	HGNC:10783	SRSF2	49.23	protein_coding
PAIP2	poly(A) binding protein interacting protein 2	156.922	-0.637098	-0.423077	0.12576	0.21402	0.762858	0.488439	Approved symbol	PAIP2	5q31.2	ENSG00000120727	HGNC:17970	PAIP2	43.58	protein_coding
HINT1	histidine triad nucleotide binding protein 1	130.019	0.156604	0.379172	0.910842	0.222569	0.754239	0.488404	Approved symbol	HINT1	5q23.3	ENSG00000169567	HGNC:4912	HINT1	43.5	protein_coding
ZDHHC17	zinc finger DHHC-type containing 17	79.9004	-0.312106	-0.485347	0.837863	-0.173241	1.14997	0.488364	Approved symbol	ZDHHC17	12q21.2	ENSG00000186908	HGNC:18412	ZDHHC17	36.11	protein_coding
ARRDC1	arrestin domain containing 1	54.8714	-0.0310136	0.113426	0.799045	0.144439	0.830059	0.487249	Approved symbol	ARRDC1	9q34.3	ENSG00000197070	HGNC:28633	ARRDC1	60.84	protein_coding
SETDB1	SET domain bifurcated 1	225.074	-0.111999	0.259651	0.489688	0.371651	0.601687	0.486669	Approved symbol	SETDB1	1q21.3	ENSG00000143379	HGNC:10761	SETDB1	44.16	protein_coding
BBX	BBX, HMG-box containing	281.965	-0.359113	0.212907	0.0420157	0.57202	0.401129	0.486575	Approved symbol	BBX	3q13.12	ENSG00000114439	HGNC:14422	BBX	36.95	protein_coding
XIAP	X-linked inhibitor of apoptosis	315.807	-0.800615	-0.112143	-0.516012	0.688472	0.284602	0.486537	Approved symbol	XIAP	Xq25	ENSG00000101966	HGNC:592	XIAP	41.98	protein_coding
PSMA4	proteasome subunit alpha 4	248.688	-0.27346	0.836377	-0.410574	1.10984	-0.137114	0.486361	Approved symbol	PSMA4	15q25.1	ENSG00000041357	HGNC:9533	PSMA4	42.32	protein_coding
MAP1LC3B	microtubule associated protein 1 light chain 3 beta	246.107	-0.472414	0.0369808	-0.010031	0.509395	0.462383	0.485889	Approved symbol	MAP1LC3B	16q24.2	ENSG00000140941	HGNC:13352	MAP1LC3B	47.47	protein_coding
NUP133	nucleoporin 133	94.8618	-0.0774042	1.10663	-0.290808	1.18403	-0.213404	0.485314	Approved symbol	NUP133	1q42.13	ENSG00000069248	HGNC:18016	NUP133	40.25	protein_coding
DMTF1	cyclin D binding myb like transcription factor 1	155.707	-0.317176	0.264344	0.0718617	0.58152	0.389038	0.485279	Approved symbol	DMTF1	7q21.12	ENSG00000135164	HGNC:14603	DMTF1	35.84	protein_coding
MAL2	mal, T cell differentiation protein 2 (gene/pseudogene)	536.557	-0.448671	0.101264	-0.0285082	0.549934	0.420162	0.485048	Approved symbol	MAL2	8q24.12	ENSG00000147676	HGNC:13634	MAL2	39.64	protein_coding
FYTTD1	forty-two-three domain containing 1	253.996	-0.531201	0.00986571	-0.102992	0.541067	0.428209	0.484638	Approved symbol	FYTTD1	3q29	ENSG00000122068	HGNC:25407	FYTTD1	42.18	protein_coding
UBE2V2	ubiquitin conjugating enzyme E2 V2	85.7315	-0.424307	-0.0895809	0.206878	0.334726	0.631185	0.482956	Approved symbol	UBE2V2	8q11.21	ENSG00000169139	HGNC:12495	UBE2V2	42.29	protein_coding
SCAF8	SR-related CTD associated factor 8	243.797	-0.188812	0.163441	0.424627	0.352253	0.613438	0.482845	Approved symbol	SCAF8	6q25.2	ENSG00000213079	HGNC:20959	SCAF8	37.66	protein_coding
ZNF780B	zinc finger protein 780B	70.5372	-0.406521	1.00565	-0.85475	1.41217	-0.448229	0.481969	Approved symbol	ZNF780B	19q13.2	ENSG00000128000	HGNC:33109	ZNF780B	39.65	protein_coding
THADA	THADA, armadillo repeat containing	99.3736	0.12271	0.975844	0.233472	0.853134	0.110762	0.481948	Approved symbol	THADA	2p21	ENSG00000115970	HGNC:19217	THADA	40.47	protein_coding
C10orf81	pleckstrin homology domain containing S1	86.9235	-0.699742	-0.382224	-0.054146	0.317518	0.645596	0.481557	Previous symbol	PLEKHS1	10q25.3	ENSG00000148735	HGNC:26285	PLEKHS1	40.62	protein_coding
NARG2	interactor of little elongation complex ELL subunit 2	55.1439	-0.205914	0.329269	0.221464	0.535183	0.427378	0.48128	Previous symbol	ICE2	15q22.2	ENSG00000128915	HGNC:29885	ICE2	36.91	protein_coding
RNF43	ring finger protein 43	78.6005	0.43273	0.810685	1.01544	0.377955	0.582709	0.480332	Approved symbol	RNF43	17q23.2	ENSG00000108375	HGNC:18505	RNF43	43.09	protein_coding
RNF6	ring finger protein 6	97.114	-0.670647	0.0254051	-0.407426	0.696053	0.263222	0.479637	Approved symbol	RNF6	13q12.13	ENSG00000127870	HGNC:10069	RNF6	40.18	protein_coding
ARMC1	armadillo repeat containing 1	81.4378	-0.708325	-0.219847	-0.239068	0.488477	0.469256	0.478867	Approved symbol	ARMC1	8q13.1	ENSG00000104442	HGNC:17684	ARMC1	42.6	protein_coding
FZD3	frizzled class receptor 3	74.8107	-0.88766	-0.0534712	-0.764882	0.834189	0.122778	0.478484	Approved symbol	FZD3	8p21.1	ENSG00000104290	HGNC:4041	FZD3	36.28	protein_coding
FGD5-AS1	FGD5 antisense RNA 1	333.171	-0.562615	-0.169374	0.00106974	0.393241	0.563685	0.478463	Approved symbol	FGD5-AS1	3p25.1	ENSG00000225733	HGNC:40410	FGD5-AS1	45.41	antisense
LARP4	La ribonucleoprotein domain family member 4	365.488	-0.568483	-0.375882	0.195816	0.192601	0.764299	0.47845	Approved symbol	LARP4	12q13.12	ENSG00000161813	HGNC:24320	LARP4	41.45	protein_coding
RAD50	RAD50 double strand break repair protein	201.553	-0.202056	0.548109	0.00391668	0.750164	0.205972	0.478068	Approved symbol	RAD50	5q31.1	ENSG00000113522	HGNC:9816	RAD50	38.81	protein_coding
SFSWAP	splicing factor SWAP	62.9268	-0.181221	0.297906	0.295775	0.479127	0.476995	0.478061	Approved symbol	SFSWAP	12q24.33	ENSG00000061936	HGNC:10790	SFSWAP	46.45	protein_coding
SPTSSA	serine palmitoyltransferase small subunit A	360.42	-0.692449	-0.209528	-0.219946	0.482921	0.472503	0.477712	Approved symbol	SPTSSA	14q13.1	ENSG00000165389	HGNC:20361	SPTSSA	41.92	protein_coding
STARD13	StAR related lipid transfer domain containing 13	66.0697	-0.369514	0.207266	0.00838253	0.57678	0.377897	0.477339	Approved symbol	STARD13	13q13.1	ENSG00000133121	HGNC:19164	STARD13	40.86	protein_coding
RAB8B	RAB8B, member RAS oncogene family	59.234	-0.523998	-0.103364	0.00974363	0.420634	0.533742	0.477188	Approved symbol	RAB8B	15q22.2	ENSG00000166128	HGNC:30273	RAB8B	39.83	protein_coding
JMY	junction mediating and regulatory protein, p53 cofactor	210.049	-0.665595	-0.247567	-0.130074	0.418028	0.535521	0.476775	Approved symbol	JMY	5q14.1	ENSG00000152409	HGNC:28916	JMY	40.2	protein_coding
ZNF292	zinc finger protein 292	313.714	-0.553201	0.108281	-0.261609	0.661481	0.291591	0.476536	Approved symbol	ZNF292	6q14.3	ENSG00000188994	HGNC:18410	ZNF292	37.67	protein_coding
DDX3X	DEAD-box helicase 3, X-linked	819.183	-0.573782	-0.247626	0.0529676	0.326156	0.62675	0.476453	Approved symbol	DDX3X	Xp11.4	ENSG00000215301	HGNC:2745	DDX3X	42.76	protein_coding
PLEKHF2	pleckstrin homology and FYVE domain containing 2	154.344	-0.629139	-0.578277	0.270926	0.0508617	0.900065	0.475463	Approved symbol	PLEKHF2	8q22.1	ENSG00000175895	HGNC:20757	PLEKHF2	37.16	protein_coding
SMARCA2	SWI/SNF related, matrix associated, actin dependent regulator of chromatin, subfamily a, member 2	68.1662	-0.0335256	0.378782	0.504539	0.412308	0.538064	0.475186	Approved symbol	SMARCA2	9p24.3	ENSG00000080503	HGNC:11098	SMARCA2	40.37	protein_coding
RAB14	RAB14, member RAS oncogene family	226.674	-0.289089	0.270912	0.100154	0.560001	0.389243	0.474622	Approved symbol	RAB14	9q33.2	ENSG00000119396	HGNC:16524	RAB14	39.61	protein_coding
DCAF17	DDB1 and CUL4 associated factor 17	56.716	-0.447877	-0.024492	0.0778336	0.423385	0.525711	0.474548	Approved symbol	DCAF17	2q31.1	ENSG00000115827	HGNC:25784	DCAF17	37.36	protein_coding
ADARB1	adenosine deaminase, RNA specific B1	144.771	-0.176355	0.0761111	0.519604	0.252466	0.695958	0.474212	Approved symbol	ADARB1	21q22.3	ENSG00000197381	HGNC:226	ADARB1	45.43	protein_coding
DUSP3	dual specificity phosphatase 3	112.987	0.274974	0.181652	1.31525	-0.0933219	1.04028	0.473478	Approved symbol	DUSP3	17q21.31	ENSG00000108861	HGNC:3069	DUSP3	50.91	protein_coding
MMP16	matrix metallopeptidase 16	670.717	-0.59885	-0.133199	-0.119635	0.465651	0.479215	0.472433	Approved symbol	MMP16	8q21.3	ENSG00000156103	HGNC:7162	MMP16	35.15	protein_coding
TXN	thioredoxin	171.218	-0.136911	-0.153259	0.823685	-0.0163476	0.960596	0.472124	Approved symbol	TXN	9q31.3	ENSG00000136810	HGNC:12435	TXN	42.28	protein_coding
AZI2	5-azacytidine induced 2	73.241	-0.224091	0.413207	0.0813269	0.637297	0.305417	0.471357	Approved symbol	AZI2	3p24.1	ENSG00000163512	HGNC:24002	AZI2	34.24	protein_coding
PSEN1	presenilin 1	206.275	-0.133177	0.339493	0.334945	0.47267	0.468122	0.470396	Approved symbol	PSEN1	14q24.2	ENSG00000080815	HGNC:9508	PSEN1	42.73	protein_coding
CNOT6	CCR4-NOT transcription complex subunit 6	318.82	-0.12111	0.345122	0.353024	0.466232	0.474134	0.470183	Approved symbol	CNOT6	5q35.3	ENSG00000113300	HGNC:14099	CNOT6	42.07	protein_coding
SAP18	Sin3A associated protein 18	100.742	-0.581458	-0.309658	0.0860457	0.2718	0.667504	0.469652	Approved symbol	SAP18	13q12.11	ENSG00000150459	HGNC:10530	SAP18	42.74	protein_coding
CHKA	choline kinase alpha	113.069	-0.286423	0.0669325	0.298036	0.353356	0.584459	0.468907	Approved symbol	CHKA	11q13.2	ENSG00000110721	HGNC:1937	CHKA	44.1	protein_coding
OSGIN2	oxidative stress induced growth inhibitor family member 2	260.944	-0.283225	-0.10343	0.474645	0.179795	0.757871	0.468833	Approved symbol	OSGIN2	8q21.3	ENSG00000164823	HGNC:1355	OSGIN2	38.2	protein_coding
VDAC1	voltage dependent anion channel 1	260.864	-0.33802	-0.297498	0.558971	0.0405226	0.896991	0.468757	Approved symbol	VDAC1	5q31.1	ENSG00000213585	HGNC:12669	VDAC1	47.42	protein_coding
CHTOP	chromatin target of PRMT1	70.7059	-0.261975	-0.239469	0.652018	0.0225067	0.913993	0.46825	Approved symbol	CHTOP	1q21.3	ENSG00000160679	HGNC:24511	CHTOP	44.38	protein_coding
GOSR1	golgi SNAP receptor complex member 1	54.5683	-0.58839	0.225974	-0.468833	0.814364	0.119558	0.466961	Approved symbol	GOSR1	17q11.2	ENSG00000108587	HGNC:4430	GOSR1	39.72	protein_coding
FOXO3	forkhead box O3	257.436	-0.131796	-0.0900066	0.759915	0.0417892	0.89171	0.46675	Approved symbol	FOXO3	6q21	ENSG00000118689	HGNC:3821	FOXO3	41.71	protein_coding
RANBP9	RAN binding protein 9	190.883	-0.59828	-0.141379	-0.122013	0.4569	0.476266	0.466583	Approved symbol	RANBP9	6p23	ENSG00000010017	HGNC:13727	RANBP9	36.94	protein_coding
FAM107B	family with sequence similarity 107 member B	418.297	-0.435936	0.0889675	-0.0278998	0.524904	0.408036	0.46647	Approved symbol	FAM107B	10p13	ENSG00000065809	HGNC:23726	FAM107B	43.19	protein_coding
DGKH	diacylglycerol kinase eta	75.8596	-0.0879075	0.223828	0.533134	0.311735	0.621042	0.466388	Approved symbol	DGKH	13q14.11	ENSG00000102780	HGNC:2854	DGKH	38.24	protein_coding
CNIH	cornichon family AMPA receptor auxiliary protein 1	92.9994	0.0636403	0.27637	0.783213	0.21273	0.719573	0.466151	Previous symbol	CNIH1	14q22.2	ENSG00000100528	HGNC:19431	CNIH1	38.26	protein_coding
ABCG2	ATP binding cassette subfamily G member 2 (Junior blood group)	51.549	-0.210564	-0.823637	1.33448	-0.613073	1.54504	0.465983	Approved symbol	ABCG2	4q22.1	ENSG00000118777	HGNC:74	ABCG2	41.4	protein_coding
BMPR2	bone morphogenetic protein receptor type 2	407.165	-0.571142	-0.0972385	-0.115761	0.473904	0.455381	0.464642	Approved symbol	BMPR2	2q33.1-q33.2	ENSG00000204217	HGNC:1078	BMPR2	41.04	protein_coding
POLH	DNA polymerase eta	68.6231	-0.400616	0.854619	-0.726898	1.25524	-0.326282	0.464477	Approved symbol	POLH	6p21.1	ENSG00000170734	HGNC:9181	POLH	43.39	protein_coding
MGEA5	meningioma expressed antigen 5 (hyaluronidase)	519.795	-0.123981	-0.0089761	0.687107	0.115005	0.811088	0.463046	Approved symbol	MGEA5	10q24.32	ENSG00000198408	HGNC:7056	MGEA5	41.92	protein_coding
CYTH1	cytohesin 1	50.3091	-0.0171982	-0.381144	1.2728	-0.363946	1.29	0.463025	Approved symbol	CYTH1	17q25.3	ENSG00000108669	HGNC:9501	CYTH1	45.26	protein_coding
NUP43	nucleoporin 43	83.022	-0.384874	0.509927	-0.355148	0.894801	0.029726	0.462264	Approved symbol	NUP43	6q25.1	ENSG00000120253	HGNC:21182	NUP43	43.95	protein_coding
RPS6KB1	ribosomal protein S6 kinase B1	1854.26	-0.50739	-0.110722	0.018097	0.396667	0.525487	0.461077	Approved symbol	RPS6KB1	17q23.1	ENSG00000108443	HGNC:10436	RPS6KB1	41.68	protein_coding
LAMTOR1	late endosomal/lysosomal adaptor, MAPK and MTOR activator 1	67.9889	0.0919403	0.420056	0.683622	0.328116	0.591682	0.459899	Approved symbol	LAMTOR1	11q13.4	ENSG00000149357	HGNC:26068	LAMTOR1	48.06	protein_coding
SAP30BP	SAP30 binding protein	114.143	-0.0482273	0.125627	0.695736	0.173854	0.743963	0.458909	Approved symbol	SAP30BP	17q25.1	ENSG00000161526	HGNC:30785	SAP30BP	48.61	protein_coding
C1orf55	SDE2 telomere maintenance homolog	50.9499	0.381937	0.89641	0.784453	0.514473	0.402515	0.458494	Previous symbol	SDE2	1q42.12	ENSG00000143751	HGNC:26643	SDE2	40.61	protein_coding
UBE2E1	ubiquitin conjugating enzyme E2 E1	136.603	-0.784499	-0.194193	-0.459118	0.590305	0.32538	0.457843	Approved symbol	UBE2E1	3p24.2	ENSG00000170142	HGNC:12477	UBE2E1	41.45	protein_coding
RMRP	RNA component of mitochondrial RNA processing endoribonuclease	4335.2	-1.09621	-0.72091	-0.555865	0.375297	0.540342	0.45782	Approved symbol	RMRP	9p13.3	ENSG00000269900	HGNC:10031	RMRP	63.06	lincRNA
POLA1	DNA polymerase alpha 1, catalytic subunit	63.1143	0.23169	1.38007	-0.00131428	1.14838	-0.233004	0.457688	Approved symbol	POLA1	Xp22.11-p21.3	ENSG00000101868	HGNC:9173	POLA1	38.8	protein_coding
MEMO1	mediator of cell motility 1	72.4225	-0.561121	-0.232581	0.0246923	0.32854	0.585813	0.457176	Approved symbol	MEMO1	2p22.3	ENSG00000162959	HGNC:14014	MEMO1	38.06	protein_coding
PPP2CB	protein phosphatase 2 catalytic subunit beta	71.0301	-0.450049	0.000846439	0.0131537	0.450895	0.463202	0.457049	Approved symbol	PPP2CB	8p12	ENSG00000104695	HGNC:9300	PPP2CB	41.95	protein_coding
ZMPSTE24	zinc metallopeptidase STE24	164.285	-0.215674	0.0862573	0.39584	0.301931	0.611514	0.456723	Approved symbol	ZMPSTE24	1p34.2	ENSG00000084073	HGNC:12877	ZMPSTE24	40.78	protein_coding
C20orf20	MRG domain binding protein	80.0605	0.1928	0.0952726	1.20363	-0.0975277	1.01083	0.456653	Previous symbol	MRGBP	20q13.33	ENSG00000101189	HGNC:15866	MRGBP	59.23	protein_coding
INHBB	inhibin beta B subunit	117.081	-0.331714	0.224485	0.0233051	0.556199	0.355019	0.455609	Approved symbol	INHBB	2q14.2	ENSG00000163083	HGNC:6067	INHBB	56.09	protein_coding
RAC1	Rac family small GTPase 1	377.73	-0.285098	0.0365913	0.304312	0.321689	0.58941	0.455549	Approved symbol	RAC1	7p22.1	ENSG00000136238	HGNC:9801	RAC1	45.86	protein_coding
STAM2	signal transducing adaptor molecule 2	102.092	-0.546003	-0.313893	0.132445	0.232109	0.678447	0.455278	Approved symbol	STAM2	2q23.3	ENSG00000115145	HGNC:11358	STAM2	39.09	protein_coding
CHMP1B	charged multivesicular body protein 1B	164.854	-0.664192	-0.26746	-0.150789	0.396732	0.513403	0.455067	Approved symbol	CHMP1B	18p11.21	ENSG00000255112	HGNC:24287	CHMP1B	41.52	protein_coding
MAP4K5	mitogen-activated protein kinase kinase kinase kinase 5	130.323	-0.433799	-0.153394	0.195769	0.280405	0.629568	0.454987	Approved symbol	MAP4K5	14q22.1	ENSG00000012983	HGNC:6867	MAP4K5	37.27	protein_coding
LSM5	LSM5 homolog, U6 small nuclear RNA and mRNA degradation associated	59.6393	-0.555335	0.0266231	-0.227453	0.581958	0.327882	0.45492	Approved symbol	LSM5	7p14.3	ENSG00000106355	HGNC:17162	LSM5	39.73	protein_coding
ARIH1	ariadne RBR E3 ubiquitin protein ligase 1	378.468	-0.204207	0.439576	0.0582655	0.643784	0.262473	0.453128	Approved symbol	ARIH1	15q24.1	ENSG00000166233	HGNC:689	ARIH1	38.73	protein_coding
MOB1A	MOB kinase activator 1A	226.799	-0.270545	-0.252739	0.617531	0.0178057	0.888076	0.452941	Approved symbol	MOB1A	2p13.1	ENSG00000114978	HGNC:16015	MOB1A	41.02	protein_coding
INTS8	integrator complex subunit 8	150.617	-0.0645389	-0.123509	0.897552	-0.0589697	0.962091	0.45156	Approved symbol	INTS8	8q22.1	ENSG00000164941	HGNC:26048	INTS8	40.21	protein_coding
GCC2	GRIP and coiled-coil domain containing 2	168.887	-0.494357	-0.10552	0.0197325	0.388837	0.514089	0.451463	Approved symbol	GCC2	2q12.3	ENSG00000135968	HGNC:23218	GCC2	38.51	protein_coding
EGLN1	egl-9 family hypoxia inducible factor 1	72.7397	-0.864943	-0.0798732	-0.747516	0.78507	0.117427	0.451248	Approved symbol	EGLN1	1q42.2	ENSG00000135766	HGNC:1232	EGLN1	39.65	protein_coding
CAPZA1	capping actin protein of muscle Z-line alpha subunit 1	332.482	0.0131757	0.341313	0.586719	0.328137	0.573543	0.45084	Approved symbol	CAPZA1	1p13.2	ENSG00000116489	HGNC:1488	CAPZA1	40.34	protein_coding
DSCAM	DS cell adhesion molecule	830.942	-0.0836213	0.24205	0.491013	0.325671	0.574634	0.450153	Approved symbol	DSCAM	21q22.2	ENSG00000171587	HGNC:3039	DSCAM	40.93	protein_coding
UBXN4	UBX domain protein 4	300.66	-0.533114	-0.437314	0.267729	0.0958001	0.800843	0.448322	Approved symbol	UBXN4	2q21.3	ENSG00000144224	HGNC:14860	UBXN4	39.83	protein_coding
JMJD1C	jumonji domain containing 1C	293.989	-0.216695	0.229129	0.234056	0.445824	0.45075	0.448287	Approved symbol	JMJD1C	10q21.3	ENSG00000171988	HGNC:12313	JMJD1C	38.11	protein_coding
INO80D	INO80 complex subunit D	164.106	-0.878616	-0.179651	-0.682363	0.698965	0.196252	0.447609	Approved symbol	INO80D	2q33.3	ENSG00000114933	HGNC:25997	INO80D	40.81	protein_coding
KIAA0319L	KIAA0319 like	95.0564	0.43771	0.668224	1.10098	0.230515	0.663271	0.446893	Approved symbol	KIAA0319L	1p34.3	ENSG00000142687	HGNC:30071	KIAA0319L	41.89	protein_coding
SIDT1	SID1 transmembrane family member 1	92.1067	-0.0321189	0.155723	0.673687	0.187842	0.705806	0.446824	Approved symbol	SIDT1	3q13.2	ENSG00000072858	HGNC:25967	SIDT1	40.79	protein_coding
SMARCE1	SWI/SNF related, matrix associated, actin dependent regulator of chromatin, subfamily e, member 1	110.212	-0.328799	-0.106659	0.342295	0.22214	0.671094	0.446617	Approved symbol	SMARCE1	17q21.2	ENSG00000073584	HGNC:11109	SMARCE1	37.98	protein_coding
NUS1	NUS1 dehydrodolichyl diphosphate synthase subunit	176.377	-0.28144	0.0178943	0.31239	0.299334	0.59383	0.446582	Approved symbol	NUS1	6q22.1	ENSG00000153989	HGNC:21042	NUS1	37.38	protein_coding
SNHG1	small nucleolar RNA host gene 1	94.0287	-0.200391	0.451319	0.0410131	0.651709	0.241404	0.446557	Approved symbol	SNHG1	11q12.3	ENSG00000255717	HGNC:32688	SNHG1	41.79	processed_transcript
THAP5	THAP domain containing 5	79.9173	-0.819501	-0.0593845	-0.686801	0.760117	0.1327	0.446408	Approved symbol	THAP5	7q31.1	ENSG00000177683	HGNC:23188	THAP5	39.2	protein_coding
KLC1	kinesin light chain 1	117.426	0.0491702	0.175837	0.814265	0.126666	0.765095	0.445881	Approved symbol	KLC1	14q32.33	ENSG00000126214	HGNC:6387	KLC1	49.58	protein_coding
ZNF192	zinc finger with KRAB and SCAN domains 8	92.1204	-0.470838	0.18551	-0.235486	0.656349	0.235352	0.44585	Previous symbol	ZKSCAN8	6p21	ENSG00000198315	HGNC:12983	ZKSCAN8	38.6	protein_coding
PANK3	pantothenate kinase 3	355.192	-0.559604	-0.283614	0.0553863	0.27599	0.61499	0.44549	Approved symbol	PANK3	5q34	ENSG00000120137	HGNC:19365	PANK3	37.86	protein_coding
RAB11A	RAB11A, member RAS oncogene family	270.37	-0.702794	-0.245626	-0.269427	0.457167	0.433366	0.445267	Approved symbol	RAB11A	15q22.31	ENSG00000103769	HGNC:9760	RAB11A	40.1	protein_coding
EBAG9	estrogen receptor binding site associated, antigen, 9	56.2941	-0.246029	-0.156907	0.555015	0.0891212	0.801043	0.445082	Approved symbol	EBAG9	8q23.2	ENSG00000147654	HGNC:3123	EBAG9	34.99	protein_coding
GSK3B	glycogen synthase kinase 3 beta	253.675	-0.0314752	0.365126	0.46191	0.396601	0.493386	0.444993	Approved symbol	GSK3B	3q13.33	ENSG00000082701	HGNC:4617	GSK3B	37.15	protein_coding
AP3B1	adaptor related protein complex 3 beta 1 subunit	125.365	-0.0436498	0.20753	0.594989	0.25118	0.638638	0.444909	Approved symbol	AP3B1	5q14.1	ENSG00000132842	HGNC:566	AP3B1	36.53	protein_coding
SKIL	SKI like proto-oncogene	418.869	-0.583208	-0.137469	-0.139604	0.445739	0.443604	0.444671	Approved symbol	SKIL	3q26.2	ENSG00000136603	HGNC:10897	SKIL	39.63	protein_coding
PHIP	pleckstrin homology domain interacting protein	361.106	-0.47909	-0.169409	0.098868	0.309682	0.577958	0.44382	Approved symbol	PHIP	6q14.1	ENSG00000146247	HGNC:15673	PHIP	34.29	protein_coding
TMED2	transmembrane p24 trafficking protein 2	479.007	-0.138377	0.107464	0.503062	0.245842	0.64144	0.443641	Approved symbol	TMED2	12q24.31	ENSG00000086598	HGNC:16996	TMED2	42.27	protein_coding
GCH1	GTP cyclohydrolase 1	72.901	-0.219353	0.386183	0.0619626	0.605536	0.281315	0.443425	Approved symbol	GCH1	14q22.2	ENSG00000131979	HGNC:4193	GCH1	42.22	protein_coding
KLHL8	kelch like family member 8	56.3508	-0.496622	-0.273076	0.16655	0.223546	0.663172	0.443359	Approved symbol	KLHL8	4q22.1	ENSG00000145332	HGNC:18644	KLHL8	38.23	protein_coding
SP3	Sp3 transcription factor	309.358	-0.413158	-0.170664	0.230758	0.242494	0.643916	0.443205	Approved symbol	SP3	2q31.1	ENSG00000172845	HGNC:11208	SP3	37.7	protein_coding
CCZ1B	CCZ1 homolog B, vacuolar protein trafficking and biogenesis associated	74.9686	-0.160239	0.181766	0.383675	0.342005	0.543915	0.44296	Approved symbol	CCZ1B	7p22.1	ENSG00000146574	HGNC:21717	CCZ1B	46.69	protein_coding
GMCL1	germ cell-less, spermatogenesis associated 1	57.286	-0.126159	-0.125726	0.758505	0.000432571	0.884664	0.442548	Approved symbol	GMCL1	2p13.3	ENSG00000087338	HGNC:23843	GMCL1	37.77	protein_coding
NUDT21	nudix hydrolase 21	247.52	-0.751474	-0.0340992	-0.585052	0.717375	0.166422	0.441898	Approved symbol	NUDT21	16q13	ENSG00000167005	HGNC:13870	NUDT21	39.54	protein_coding
CAPRIN1	cell cycle associated protein 1	569.243	-0.301501	0.0966644	0.183508	0.398165	0.485009	0.441587	Approved symbol	CAPRIN1	11p13	ENSG00000135387	HGNC:6743	CAPRIN1	40.22	protein_coding
KLHL28	kelch like family member 28	85.2684	-0.344499	-0.0683567	0.26238	0.276143	0.606879	0.441511	Approved symbol	KLHL28	14q21.2	ENSG00000179454	HGNC:19741	KLHL28	37.29	protein_coding
DUSP1	dual specificity phosphatase 1	60.6225	-0.406697	-0.203217	0.272503	0.20348	0.679199	0.44134	Approved symbol	DUSP1	5q35.1	ENSG00000120129	HGNC:3064	DUSP1	52.99	protein_coding
PRKAR2A	protein kinase cAMP-dependent type II regulatory subunit alpha	73.8285	0.271105	0.427685	0.996461	0.15658	0.725356	0.440968	Approved symbol	PRKAR2A	3p21.31	ENSG00000114302	HGNC:9391	PRKAR2A	43.41	protein_coding
FAM214A	family with sequence similarity 214 member A	336.248	-0.279481	-0.0480282	0.369151	0.231453	0.648632	0.440043	Approved symbol	FAM214A	15q21.2-q21.3	ENSG00000047346	HGNC:25609	FAM214A	37.21	protein_coding
CDV3	CDV3 homolog	351.751	-0.501737	-0.21226	0.0881117	0.289476	0.589848	0.439662	Approved symbol	CDV3	3q22.1	ENSG00000091527	HGNC:26928	CDV3	42.4	protein_coding
FLJ31306	PSMA3 antisense RNA 1	58.7727	-0.473169	-0.0802227	0.0116774	0.392947	0.484847	0.438897	Synonyms	PSMA3-AS1	14q23.1	ENSG00000257621	HGNC:26445	PSMA3-AS1	38.57	antisense
GOLGA1	golgin A1	59.5951	-0.32231	0.227601	0.00545878	0.549911	0.327769	0.43884	Approved symbol	GOLGA1	9q33.3	ENSG00000136935	HGNC:4424	GOLGA1	44.12	protein_coding
TMTC3	transmembrane and tetratricopeptide repeat containing 3	287.396	-0.356976	0.283935	-0.120207	0.640911	0.236768	0.43884	Approved symbol	TMTC3	12q21.32	ENSG00000139324	HGNC:26899	TMTC3	34.6	protein_coding
DCLK1	doublecortin like kinase 1	78.9903	-0.419383	0.160133	-0.121545	0.579516	0.297838	0.438677	Approved symbol	DCLK1	13q13.3	ENSG00000133083	HGNC:2700	DCLK1	40.16	protein_coding
HOOK3	hook microtubule tethering protein 3	107	-0.780206	-0.505898	-0.177633	0.274308	0.602574	0.438441	Approved symbol	HOOK3	8p11.21	ENSG00000168172	HGNC:23576	HOOK3	40.46	protein_coding
ARNT	aryl hydrocarbon receptor nuclear translocator	148.864	-0.0929237	0.139905	0.551078	0.232829	0.644002	0.438415	Approved symbol	ARNT	1q21.3	ENSG00000143437	HGNC:700	ARNT	41.21	protein_coding
FAM82B	regulator of microtubule dynamics 1	111.22	-0.4488	-0.114755	0.0929128	0.334045	0.541712	0.437878	Previous symbol	RMDN1	8q21.3	ENSG00000176623	HGNC:24285	RMDN1	38.38	protein_coding
C6orf62	chromosome 6 open reading frame 62	344.197	-0.11129	0.0653095	0.587383	0.176599	0.698673	0.437636	Approved symbol	C6orf62	6p22.3	ENSG00000112308	HGNC:20998	C6orf62	40.31	protein_coding
TMEM30B	transmembrane protein 30B	125.305	-0.328889	-0.145657	0.362579	0.183232	0.691468	0.43735	Approved symbol	TMEM30B	14q23.1	ENSG00000182107	HGNC:27254	TMEM30B	48.42	protein_coding
NRP1	neuropilin 1	355.704	-0.373696	-0.00526987	0.132461	0.368427	0.506157	0.437292	Approved symbol	NRP1	10p11.22	ENSG00000099250	HGNC:8004	NRP1	41.34	protein_coding
CD47	CD47 molecule	622.103	-0.367089	0.232715	-0.09259	0.599804	0.274499	0.437151	Approved symbol	CD47	3q13.12	ENSG00000196776	HGNC:1682	CD47	37.38	protein_coding
CAB39	calcium binding protein 39	164.67	-0.32273	0.0488144	0.179821	0.371544	0.502551	0.437048	Approved symbol	CAB39	2q37.1	ENSG00000135932	HGNC:20292	CAB39	40.78	protein_coding
AMBRA1	autophagy and beclin 1 regulator 1	114.065	0.291512	0.474127	0.982863	0.182615	0.69135	0.436983	Approved symbol	AMBRA1	11p11.2	ENSG00000110497	HGNC:25990	AMBRA1	43.63	protein_coding
SAR1A	secretion associated Ras related GTPase 1A	179.391	-0.228916	-0.25136	0.664762	-0.0224436	0.893678	0.435617	Approved symbol	SAR1A	10q22.1	ENSG00000079332	HGNC:10534	SAR1A	40.56	protein_coding
ZNF451	zinc finger protein 451	97.9454	-0.559393	-0.51028	0.262461	0.0491134	0.821854	0.435484	Approved symbol	ZNF451	6p12.1	ENSG00000112200	HGNC:21091	ZNF451	36.73	protein_coding
SERBP1	SERPINE1 mRNA binding protein 1	413.566	-0.611296	-0.218761	-0.134392	0.392536	0.476905	0.43472	Approved symbol	SERBP1	1p31.3	ENSG00000142864	HGNC:17860	SERBP1	38.87	protein_coding
DARS	aspartyl-tRNA synthetase	88.7243	-0.446977	-0.259752	0.23508	0.187225	0.682057	0.434641	Approved symbol	DARS	2q21.3	ENSG00000115866	HGNC:2678	DARS	37.04	protein_coding
ALG13	ALG13, UDP-N-acetylglucosaminyltransferase subunit	100.651	-0.497405	-0.496039	0.370463	0.00136671	0.867868	0.434617	Approved symbol	ALG13	Xq23	ENSG00000101901	HGNC:30881	ALG13	37.51	protein_coding
MTR	5-methyltetrahydrofolate-homocysteine methyltransferase	107.878	-0.113914	-0.00838907	0.649733	0.105525	0.763647	0.434586	Approved symbol	MTR	1q43	ENSG00000116984	HGNC:7468	MTR	40.73	protein_coding
ZNF24	zinc finger protein 24	233.165	-0.678699	-0.294726	-0.193944	0.383973	0.484755	0.434364	Approved symbol	ZNF24	18q12.2	ENSG00000172466	HGNC:13032	ZNF24	39.65	protein_coding
COX15	COX15, cytochrome c oxidase assembly homolog	96.3713	-0.298531	0.321135	-0.0507644	0.619666	0.247767	0.433716	Approved symbol	COX15	10q24.2	ENSG00000014919	HGNC:2263	COX15	42.42	protein_coding
NUCKS1	nuclear casein kinase and cyclin dependent kinase substrate 1	1800.35	-0.452198	-0.0318302	-0.00526116	0.420367	0.446937	0.433652	Approved symbol	NUCKS1	1q32.1	ENSG00000069275	HGNC:29923	NUCKS1	39.57	protein_coding
ZBTB33	zinc finger and BTB domain containing 33	131.124	-0.595478	-0.210712	-0.11377	0.384766	0.481708	0.433237	Approved symbol	ZBTB33	Xq24	ENSG00000177485	HGNC:16682	ZBTB33	39.37	protein_coding
ELK4	ELK4, ETS transcription factor	635.264	-0.624301	-0.19595	-0.186316	0.428351	0.437985	0.433168	Approved symbol	ELK4	1q32.1	ENSG00000158711	HGNC:3326	ELK4	41.85	protein_coding
CCNB1IP1	cyclin B1 interacting protein 1	58.2192	0.118758	0.90123	0.198059	0.782472	0.0793006	0.430886	Approved symbol	CCNB1IP1	14q11.2	ENSG00000100814	HGNC:19437	CCNB1IP1	39.52	protein_coding
MYC	MYC proto-oncogene, bHLH transcription factor	69.869	-0.41925	0.147954	-0.125714	0.567203	0.293535	0.430369	Approved symbol	MYC	8q24.21	ENSG00000136997	HGNC:7553	MYC	53.77	protein_coding
ACBD3	acyl-CoA binding domain containing 3	86.4001	-0.424457	-0.414146	0.423246	0.0103112	0.847704	0.429007	Approved symbol	ACBD3	1q42.12	ENSG00000182827	HGNC:15453	ACBD3	41.45	protein_coding
MIR3609	microRNA 3609	68.4513	-0.357286	-0.13163	0.275047	0.225657	0.632334	0.428995	Approved symbol	MIR3609	7q22.1	ENSG00000266019	HGNC:38956	MIR3609	38.75	miRNA
PAPD5	poly(A) RNA polymerase D5, non-canonical	61.3329	-0.924914	-0.294927	-0.697196	0.629987	0.227718	0.428852	Approved symbol	PAPD5	16q12.1	ENSG00000121274	HGNC:30758	PAPD5	41.51	protein_coding
UBE2K	ubiquitin conjugating enzyme E2 K	211.764	-0.616394	-0.199096	-0.176425	0.417298	0.439969	0.428633	Approved symbol	UBE2K	4p14	ENSG00000078140	HGNC:4914	UBE2K	42.02	protein_coding
RPL23	ribosomal protein L23	314.662	0.00805225	0.634106	0.238437	0.626053	0.230385	0.428219	Approved symbol	RPL23	17q12	ENSG00000125691	HGNC:10316	RPL23	44.44	protein_coding
C9orf91	transmembrane protein 268	60.0099	0.239276	0.663362	0.670803	0.424086	0.431528	0.427807	Previous symbol	TMEM268	9q32	ENSG00000157693	HGNC:24513	TMEM268	47.67	protein_coding
PPM1H	protein phosphatase, Mg2+/Mn2+ dependent 1H	184.033	-0.0220462	0.45897	0.352349	0.481016	0.374395	0.427706	Approved symbol	PPM1H	12q14.1-q14.2	ENSG00000111110	HGNC:18583	PPM1H	42.68	protein_coding
VSIG10	V-set and immunoglobulin domain containing 10	98.3294	-0.0538268	0.434615	0.312962	0.488442	0.366789	0.427615	Approved symbol	VSIG10	12q24.23	ENSG00000176834	HGNC:26078	VSIG10	47.55	protein_coding
UBE2N	ubiquitin conjugating enzyme E2 N	135.988	-0.136202	-0.0114717	0.593238	0.124731	0.729441	0.427086	Approved symbol	UBE2N	12q22	ENSG00000177889	HGNC:12492	UBE2N	40.11	protein_coding
C14orf129	GSK3B interacting protein	89.5685	0.128295	0.323864	0.785563	0.195569	0.657268	0.426419	Previous symbol	GSKIP	14q32.2	ENSG00000100744	HGNC:20343	GSKIP	38.94	protein_coding
U2AF1	U2 small nuclear RNA auxiliary factor 1	98.4127	-0.299455	-0.00796474	0.261711	0.29149	0.561166	0.426328	Approved symbol	U2AF1	21q22.3	ENSG00000160201	HGNC:12453	U2AF1	43.66	protein_coding
REEP5	receptor accessory protein 5	222.215	-0.65339	-0.142019	-0.3132	0.511372	0.340191	0.425781	Approved symbol	REEP5	5q22.2	ENSG00000129625	HGNC:30077	REEP5	41.72	protein_coding
TMEM65	transmembrane protein 65	131.851	-1.10352	-0.513764	-0.841735	0.589757	0.261786	0.425772	Approved symbol	TMEM65	8q24.13	ENSG00000164983	HGNC:25203	TMEM65	35.86	protein_coding
CBFA2T2	CBFA2/RUNX1 translocation partner 2	59.5237	-0.154918	0.256721	0.284952	0.411639	0.43987	0.425754	Approved symbol	CBFA2T2	20q11.21-q11.22	ENSG00000078699	HGNC:1536	CBFA2T2	42.36	protein_coding
RAB5A	RAB5A, member RAS oncogene family	173.551	-0.427983	-0.239411	0.23387	0.188573	0.661854	0.425213	Approved symbol	RAB5A	3p24.3	ENSG00000144566	HGNC:9783	RAB5A	39.8	protein_coding
UQCR10	ubiquinol-cytochrome c reductase, complex III subunit X	81.1689	-0.447067	-0.0160438	-0.0277378	0.431023	0.419329	0.425176	Approved symbol	UQCR10	22q12.2	ENSG00000184076	HGNC:30863	UQCR10	47.62	protein_coding
ERCC6	ERCC excision repair 6, chromatin remodeling factor	62.837	-0.159954	0.191761	0.337944	0.351714	0.497898	0.424806	Approved symbol	ERCC6	10q11.23	ENSG00000225830	HGNC:3438	ERCC6	40.54	protein_coding
LOC100507421		112.907	0.287123	0.509667	0.91374	0.222544	0.626618	0.424581	Unmatched
LIN54	lin-54 DREAM MuvB core complex component	53.1961	-0.341601	0.332286	-0.166586	0.673887	0.175015	0.424451	Approved symbol	LIN54	4q21.22	ENSG00000189308	HGNC:25397	LIN54	39.03	protein_coding
HSPE1	heat shock protein family E (Hsp10) member 1	79.3836	-0.744847	-0.203662	-0.438031	0.541185	0.306817	0.424001	Approved symbol	HSPE1	2q33.1	ENSG00000115541	HGNC:5269	HSPE1	44.77	protein_coding
FOXJ3	forkhead box J3	125.825	-0.302289	0.46814	-0.225123	0.770429	0.0771653	0.423797	Approved symbol	FOXJ3	1p34.2	ENSG00000198815	HGNC:29178	FOXJ3	38.57	protein_coding
ZAK	mitogen-activated protein kinase kinase kinase 20	109.066	-0.131683	-0.133699	0.716648	-0.00201556	0.848331	0.423158	Synonyms	MAP3K20	2q31.1	ENSG00000091436	HGNC:17797	MAP3K20	38.91	protein_coding
GDE1	glycerophosphodiester phosphodiesterase 1	146.73	-0.0828455	-0.045738	0.726309	0.0371075	0.809154	0.423131	Approved symbol	GDE1	16p12.3	ENSG00000006007	HGNC:29644	GDE1	40.17	protein_coding
STX3	syntaxin 3	127.259	-0.0853866	0.602607	0.0727829	0.687994	0.158169	0.423082	Approved symbol	STX3	11q12.1	ENSG00000166900	HGNC:11438	STX3	43.39	protein_coding
ATG16L1	autophagy related 16 like 1	50.6616	-0.161038	-0.311919	0.833205	-0.150881	0.994243	0.421681	Approved symbol	ATG16L1	2q37.1	ENSG00000085978	HGNC:21498	ATG16L1	45.33	protein_coding
LARP1B	La ribonucleoprotein domain family member 1B	62.4319	-0.805192	-0.353598	-0.413636	0.451594	0.391556	0.421575	Approved symbol	LARP1B	4q28.2	ENSG00000138709	HGNC:24704	LARP1B	39.11	protein_coding
LSM14A	LSM14A, mRNA processing body assembly factor	238.597	-0.41288	0.0485526	-0.0315186	0.461432	0.381361	0.421397	Approved symbol	LSM14A	19q13.11	ENSG00000262860	HGNC:24489	LSM14A	39.9	protein_coding
DPH3	diphthamide biosynthesis 3	71.9071	-0.475369	0.549472	-0.657929	1.02484	-0.18256	0.42114	Approved symbol	DPH3	3p25.1	ENSG00000154813	HGNC:27717	DPH3	40.8	protein_coding
RANBP1	RAN binding protein 1	69.2269	0.339475	0.301875	1.21913	-0.0376006	0.879652	0.421026	Approved symbol	RANBP1	22q11.21	ENSG00000099901	HGNC:9847	RANBP1	57.69	protein_coding
KAL1	anosmin 1	54.016	-0.356108	-0.335137	0.464474	0.0209707	0.820582	0.420776	Previous symbol	ANOS1	Xp22.31	ENSG00000011201	HGNC:6211	ANOS1	39.59	protein_coding
LPP	LIM domain containing preferred translocation partner in lipoma	669.181	-0.361795	0.381224	-0.26591	0.743019	0.0958847	0.419452	Approved symbol	LPP	3q27.3-q28	ENSG00000145012	HGNC:6679	LPP	39.17	protein_coding
CRAMP1L	cramped chromatin regulator homolog 1	115.506	0.117403	0.599679	0.473872	0.482275	0.356468	0.419372	Previous symbol	CRAMP1	16p13.3	ENSG00000007545	HGNC:14122	CRAMP1	53.11	protein_coding
C14orf166	RNA transcription, translation and transport factor	129.736	0.167518	0.271926	0.901412	0.104407	0.733893	0.41915	Previous symbol	RTRAF	14q22.1	ENSG00000087302	HGNC:23169	RTRAF	36.73	protein_coding
PPM1A	protein phosphatase, Mg2+/Mn2+ dependent 1A	244.437	-0.574871	-0.144577	-0.167301	0.430294	0.40757	0.418932	Approved symbol	PPM1A	14q23.1	ENSG00000100614	HGNC:9275	PPM1A	36.08	protein_coding
AKAP8	A-kinase anchoring protein 8	60.4797	0.157503	0.278281	0.874381	0.120778	0.716877	0.418828	Approved symbol	AKAP8	19p13.12	ENSG00000105127	HGNC:378	AKAP8	53.24	protein_coding
MDM2	MDM2 proto-oncogene	1930.49	-0.60125	-0.0771936	-0.287877	0.524056	0.313373	0.418714	Approved symbol	MDM2	12q15	ENSG00000135679	HGNC:6973	MDM2	39.81	protein_coding
ITGAV	integrin subunit alpha V	373.072	-0.686417	-0.134664	-0.401902	0.551753	0.284515	0.418134	Approved symbol	ITGAV	2q32.1	ENSG00000138448	HGNC:6150	ITGAV	35.78	protein_coding
C15orf44	integrator complex subunit 14	79.0248	0.202192	0.384448	0.855987	0.182255	0.653795	0.418025	Previous symbol	INTS14	15q22.31	ENSG00000138614	HGNC:25372	INTS14	40.67	protein_coding
TOMM7	translocase of outer mitochondrial membrane 7	75.3915	0.154372	0.335832	0.808309	0.18146	0.653936	0.417698	Approved symbol	TOMM7	7p15.3	ENSG00000196683	HGNC:21648	TOMM7	41.61	protein_coding
ZNF295	zinc finger and BTB domain containing 21	98.8338	-0.593139	-0.190588	-0.161	0.402551	0.43214	0.417345	Previous symbol	ZBTB21	21q22.3	ENSG00000173276	HGNC:13083	ZBTB21	42.8	protein_coding
COG6	component of oligomeric golgi complex 6	65.5541	-0.256849	-0.239986	0.560848	0.0168637	0.817698	0.417281	Approved symbol	COG6	13q14.11	ENSG00000133103	HGNC:18621	COG6	35.35	protein_coding
DDX6	DEAD-box helicase 6	1205.1	-0.4747	-0.0115062	-0.103466	0.463194	0.371233	0.417214	Approved symbol	DDX6	11q23.3	ENSG00000110367	HGNC:2747	DDX6	41.56	protein_coding
ABHD2	abhydrolase domain containing 2	224.464	0.243086	-0.0407683	1.36028	-0.283854	1.11719	0.416668	Approved symbol	ABHD2	15q26.1	ENSG00000140526	HGNC:18717	ABHD2	44.01	protein_coding
ZDHHC6	zinc finger DHHC-type containing 6	65.4583	-0.279237	-0.438799	0.713602	-0.159562	0.992839	0.416638	Approved symbol	ZDHHC6	10q25.2	ENSG00000023041	HGNC:19160	ZDHHC6	38.61	protein_coding
KCNJ3	potassium voltage-gated channel subfamily J member 3	172.134	-0.505437	0.0860264	-0.264154	0.591464	0.241283	0.416373	Approved symbol	KCNJ3	2q24.1	ENSG00000162989	HGNC:6264	KCNJ3	34.86	protein_coding
MIS18BP1	MIS18 binding protein 1	104.797	-0.280454	0.0904244	0.181233	0.370878	0.461687	0.416283	Approved symbol	MIS18BP1	14q21.2	ENSG00000129534	HGNC:20190	MIS18BP1	37.65	protein_coding
TMEM131	transmembrane protein 131	278.527	0.0197554	0.308482	0.560987	0.288727	0.541232	0.414979	Approved symbol	TMEM131	2q11.2	ENSG00000075568	HGNC:30366	TMEM131	39.29	protein_coding
MEF2A	myocyte enhancer factor 2A	122.991	-0.55245	0.0445802	-0.319708	0.59703	0.232742	0.414886	Approved symbol	MEF2A	15q26.3	ENSG00000068305	HGNC:6993	MEF2A	36.86	protein_coding
SKP1	S-phase kinase associated protein 1	356.814	-0.435536	-0.299162	0.255256	0.136374	0.690792	0.413583	Approved symbol	SKP1	5q31.1	ENSG00000113558	HGNC:10899	SKP1	41.26	protein_coding
ZNF706	zinc finger protein 706	104.748	-0.426542	-0.063009	0.0370247	0.363533	0.463567	0.41355	Approved symbol	ZNF706	8q22.3	ENSG00000120963	HGNC:24992	ZNF706	40.04	protein_coding
CYP1B1	cytochrome P450 family 1 subfamily B member 1	427.419	-0.862774	-0.516002	-0.38361	0.346772	0.479164	0.412968	Approved symbol	CYP1B1	2p22.2	ENSG00000138061	HGNC:2597	CYP1B1	44.41	protein_coding
PCMTD2	protein-L-isoaspartate (D-aspartate) O-methyltransferase domain containing 2	178.821	-0.326965	-0.337161	0.508833	-0.0101959	0.835798	0.412801	Approved symbol	PCMTD2	20q13.33	ENSG00000203880	HGNC:15882	PCMTD2	45.7	protein_coding
POLR3E	RNA polymerase III subunit E	54.976	0.306984	0.212706	1.22445	-0.0942786	0.917466	0.411594	Approved symbol	POLR3E	16p12.2	ENSG00000058600	HGNC:30347	POLR3E	51.67	protein_coding
CCDC6	coiled-coil domain containing 6	561.826	-0.417105	-0.0658014	0.0541445	0.351304	0.47125	0.411277	Approved symbol	CCDC6	10q21.2	ENSG00000108091	HGNC:18782	CCDC6	40.92	protein_coding
SERINC1	serine incorporator 1	220.757	-0.573025	0.280842	-0.605713	0.853867	-0.0326885	0.410589	Approved symbol	SERINC1	6q22.31	ENSG00000111897	HGNC:13464	SERINC1	35.93	protein_coding
STRN3	striatin 3	140.68	-0.0553162	0.0160011	0.69451	0.0713172	0.749826	0.410571	Approved symbol	STRN3	14q12	ENSG00000196792	HGNC:15720	STRN3	38.51	protein_coding
COPS4	COP9 signalosome subunit 4	51.3463	-0.590759	-0.40646	0.0450917	0.184298	0.63585	0.410074	Approved symbol	COPS4	4q21.22	ENSG00000138663	HGNC:16702	COPS4	40.06	protein_coding
ZBTB11	zinc finger and BTB domain containing 11	153.493	-0.463655	-0.199306	0.0919877	0.264349	0.555643	0.409996	Approved symbol	ZBTB11	3q12.3	ENSG00000066422	HGNC:16740	ZBTB11	40.45	protein_coding
CAPZA2	capping actin protein of muscle Z-line alpha subunit 2	152.347	-0.467371	-0.105743	-0.00921388	0.361629	0.458157	0.409893	Approved symbol	CAPZA2	7q31.2	ENSG00000198898	HGNC:1490	CAPZA2	38.99	protein_coding
AHI1	Abelson helper integration site 1	65.6672	0.0628833	0.378656	0.566758	0.315773	0.503874	0.409824	Approved symbol	AHI1	6q23.3	ENSG00000135541	HGNC:21575	AHI1	36.31	protein_coding
TDRD7	tudor domain containing 7	64.8382	-0.269581	-0.270825	0.551242	-0.0012441	0.820823	0.409789	Approved symbol	TDRD7	9q22.33	ENSG00000196116	HGNC:30831	TDRD7	38.92	protein_coding
NAA15	N(alpha)-acetyltransferase 15, NatA auxiliary subunit	153.702	-0.33189	-0.184148	0.339943	0.147742	0.671833	0.409788	Approved symbol	NAA15	4q31.1	ENSG00000164134	HGNC:30782	NAA15	39.06	protein_coding
UBXN2B	UBX domain protein 2B	132.333	-0.278036	-0.240176	0.502158	0.0378607	0.780194	0.409028	Approved symbol	UBXN2B	8q12.1	ENSG00000215114	HGNC:27035	UBXN2B	38.03	protein_coding
PCF11	PCF11 cleavage and polyadenylation factor subunit	170.416	-0.182684	0.00803316	0.444198	0.190717	0.626882	0.4088	Approved symbol	PCF11	11q14.1	ENSG00000165494	HGNC:30097	PCF11	38.25	protein_coding
LOC730091		53.1535	-0.716636	-0.486179	-0.129526	0.230457	0.58711	0.408784	Unmatched
GNA13	G protein subunit alpha 13	902.499	-0.526183	0.00703865	-0.24214	0.533222	0.284044	0.408633	Approved symbol	GNA13	17q24.1	ENSG00000120063	HGNC:4381	GNA13	40.35	protein_coding
ABCG1	ATP binding cassette subfamily G member 1	106.095	-0.0998122	-0.104477	0.721575	-0.00466525	0.821387	0.408361	Approved symbol	ABCG1	21q22.3	ENSG00000160179	HGNC:73	ABCG1	51.02	protein_coding
WIPF1	WAS/WASL interacting protein family member 1	334.198	-0.249153	0.186847	0.131281	0.436	0.380434	0.408217	Approved symbol	WIPF1	2q31.1	ENSG00000115935	HGNC:12736	WIPF1	41.82	protein_coding
MMGT1	membrane magnesium transporter 1	124.461	-0.74158	-0.299584	-0.367583	0.441996	0.373997	0.407997	Approved symbol	MMGT1	Xq26.3	ENSG00000169446	HGNC:28100	MMGT1	39.98	protein_coding
SUB1	SUB1 homolog, transcriptional regulator	208.894	-0.672706	-0.380648	-0.149707	0.292058	0.522999	0.407528	Approved symbol	SUB1	5p13.3	ENSG00000113387	HGNC:19985	SUB1	42.87	protein_coding
ERBB2IP	erbb2 interacting protein	426.556	-0.373553	-0.012922	0.0798249	0.360631	0.453378	0.407005	Previous symbol	ERBIN	5q12.3	ENSG00000112851	HGNC:15842	ERBIN	37.27	protein_coding
ELOVL5	ELOVL fatty acid elongase 5	214.55	-0.572914	-0.278557	-0.0547677	0.294357	0.518146	0.406251	Approved symbol	ELOVL5	6p12.1	ENSG00000012660	HGNC:21308	ELOVL5	41.88	protein_coding
YBX1	Y-box binding protein 1	382.893	-0.887742	-0.169464	-0.795005	0.718278	0.0927364	0.405507	Approved symbol	YBX1	1p34.2	ENSG00000065978	HGNC:8014	YBX1	40.41	protein_coding
PPP3R1	protein phosphatase 3 regulatory subunit B, alpha	215.767	-0.458597	-0.352161	0.245134	0.106437	0.703731	0.405084	Approved symbol	PPP3R1	2p14	ENSG00000221823	HGNC:9317	PPP3R1	37.41	protein_coding
EFNB2	ephrin B2	76.6201	-0.381684	0.0162193	0.0291355	0.397903	0.41082	0.404362	Approved symbol	EFNB2	13q33.3	ENSG00000125266	HGNC:3227	EFNB2	41.29	protein_coding
MAPK8	mitogen-activated protein kinase 8	50.1359	-0.340538	-0.283828	0.410999	0.0567094	0.751537	0.404123	Approved symbol	MAPK8	10q11.22	ENSG00000107643	HGNC:6881	MAPK8	37.34	protein_coding
ZNF627	zinc finger protein 627	50.965	-0.211311	0.414361	-0.0291413	0.625672	0.182169	0.403921	Approved symbol	ZNF627	19p13.2	ENSG00000198551	HGNC:30570	ZNF627	48.23	protein_coding
CCDC93	coiled-coil domain containing 93	60.5691	0.0079057	-0.0373208	0.86065	-0.0452265	0.852744	0.403759	Approved symbol	CCDC93	2q14.1	ENSG00000125633	HGNC:25611	CCDC93	42.78	protein_coding
SCARNA7	small Cajal body-specific RNA 7	285.73	-0.746652	-0.826231	0.139515	-0.0795792	0.886167	0.403294	Approved symbol	SCARNA7	3q25.22	ENSG00000238741	HGNC:32563	SCARNA7	37.27	scaRNA
MAP3K2	mitogen-activated protein kinase kinase kinase 2	380.504	-0.611	-0.224786	-0.191019	0.386214	0.419981	0.403098	Approved symbol	MAP3K2	2q14.3	ENSG00000169967	HGNC:6854	MAP3K2	38.69	protein_coding
TOMM22	translocase of outer mitochondrial membrane 22	53.3738	-0.187282	0.577722	-0.146322	0.765005	0.0409605	0.402983	Approved symbol	TOMM22	22q13.1	ENSG00000100216	HGNC:18002	TOMM22	48.7	protein_coding
AKTIP	AKT interacting protein	84.7019	-0.36956	0.0517509	0.0147186	0.421311	0.384278	0.402794	Approved symbol	AKTIP	16q12.2	ENSG00000166971	HGNC:16710	AKTIP	45.45	protein_coding
MATR3	matrin 3	413.292	-0.381555	0.0124499	0.0292247	0.394005	0.41078	0.402392	Approved symbol	MATR3	5q31.2	ENSG00000015479	HGNC:6912	MATR3	38.8	protein_coding
RECQL5	RecQ like helicase 5	96.2083	-0.176405	0.290924	0.159795	0.467328	0.336199	0.401764	Approved symbol	RECQL5	17q25	ENSG00000108469	HGNC:9950	RECQL5	53.18	protein_coding
ATPIF1	ATP synthase inhibitory factor subunit 1	76.633	-0.285895	0.297049	-0.0657982	0.582944	0.220097	0.40152	Previous symbol	ATP5IF1	1p35.3	ENSG00000130770	HGNC:871	ATP5IF1	44.37	protein_coding
EGLN3	egl-9 family hypoxia inducible factor 3	119.728	-0.324105	0.124837	0.0298974	0.448942	0.354003	0.401472	Approved symbol	EGLN3	14q13.1	ENSG00000129521	HGNC:14661	EGLN3	41.68	protein_coding
GCFC1	PAX3 and PAX7 binding protein 1	95.1949	-0.232559	0.148944	0.188829	0.381503	0.421388	0.401445	Previous symbol	PAXBP1	21q22.11	ENSG00000263141	HGNC:13579	PAXBP1	50.76	protein_coding
CMTM6	CKLF like MARVEL transmembrane domain containing 6	276.685	-0.107132	0.204668	0.383598	0.3118	0.49073	0.401265	Approved symbol	CMTM6	3p22.3	ENSG00000091317	HGNC:19177	CMTM6	38.68	protein_coding
DCAF16	DDB1 and CUL4 associated factor 16	59.9794	-0.441144	-0.0672266	-0.0125594	0.373918	0.428585	0.401251	Approved symbol	DCAF16	4p15.31	ENSG00000163257	HGNC:25987	DCAF16	39.37	protein_coding
SAP130	Sin3A associated protein 130	116.027	0.269536	0.780828	0.559707	0.511292	0.290172	0.400732	Approved symbol	SAP130	2q14.3	ENSG00000136715	HGNC:29813	SAP130	43.39	protein_coding
C4orf32	family with sequence similarity 241 member A	66.4832	-0.682533	0.187481	-0.751267	0.870013	-0.0687341	0.40064	Previous symbol	FAM241A	4q25	ENSG00000174749	HGNC:26813	FAM241A	37.35	protein_coding
MAP3K7	mitogen-activated protein kinase kinase kinase 7	116.488	-0.27943	0.0381907	0.204193	0.31762	0.483623	0.400622	Approved symbol	MAP3K7	6q15	ENSG00000135341	HGNC:6859	MAP3K7	35.81	protein_coding
TXLNG	taxilin gamma	86.4846	-0.129849	0.664262	-0.123026	0.79411	0.00682289	0.400467	Approved symbol	TXLNG	Xp22.2	ENSG00000086712	HGNC:18578	TXLNG	42.93	protein_coding
B4GALT5	beta-1,4-galactosyltransferase 5	56.3716	-0.0716205	0.825742	-0.168208	0.897363	-0.0965871	0.400388	Approved symbol	B4GALT5	20q13.13	ENSG00000158470	HGNC:928	B4GALT5	42.32	protein_coding
ASPH	aspartate beta-hydroxylase	53.1894	-0.60592	-0.423048	0.0114292	0.182871	0.617349	0.40011	Approved symbol	ASPH	8q12.3	ENSG00000198363	HGNC:757	ASPH	38.17	protein_coding
AGL	amylo-alpha-1, 6-glucosidase, 4-alpha-glucanotransferase	52.8758	-0.437712	0.0567856	-0.13247	0.494497	0.305242	0.39987	Approved symbol	AGL	1p21.2	ENSG00000162688	HGNC:321	AGL	36.47	protein_coding
TGFBR1	transforming growth factor beta receptor 1	165.717	-0.0901331	0.00677485	0.61265	0.0969079	0.702783	0.399845	Approved symbol	TGFBR1	9q22.33	ENSG00000106799	HGNC:11772	TGFBR1	39.03	protein_coding
KAT2B	lysine acetyltransferase 2B	88.4399	-0.739259	-0.00860827	-0.670755	0.730651	0.0685041	0.399577	Approved symbol	KAT2B	3p24.3	ENSG00000114166	HGNC:8638	KAT2B	40.2	protein_coding
NCBP1	nuclear cap binding protein subunit 1	175.553	-0.192894	0.0595626	0.353361	0.252457	0.546255	0.399356	Approved symbol	NCBP1	9q22.33	ENSG00000136937	HGNC:7658	NCBP1	37.78	protein_coding
GAB1	GRB2 associated binding protein 1	84.1917	-0.283071	0.71365	-0.482035	0.996721	-0.198964	0.398878	Approved symbol	GAB1	4q31.21	ENSG00000109458	HGNC:4066	GAB1	38.61	protein_coding
PPP1R12A	protein phosphatase 1 regulatory subunit 12A	290.838	-0.347194	-0.175672	0.278964	0.171523	0.626159	0.398841	Approved symbol	PPP1R12A	12q21.2-q21.31	ENSG00000058272	HGNC:7618	PPP1R12A	36.07	protein_coding
IRF2BP2	interferon regulatory factor 2 binding protein 2	232.668	-0.393473	-0.166612	0.177032	0.226861	0.570505	0.398683	Approved symbol	IRF2BP2	1q42.3	ENSG00000168264	HGNC:21729	IRF2BP2	48.01	protein_coding
PPP1R8	protein phosphatase 1 regulatory subunit 8	50.2718	-0.277447	0.261895	-0.0194494	0.539342	0.257998	0.39867	Approved symbol	PPP1R8	1p35.3	ENSG00000117751	HGNC:9296	PPP1R8	44.44	protein_coding
C3orf58	chromosome 3 open reading frame 58	54.9144	-1.04782	-0.200208	-1.09852	0.847616	-0.0506966	0.39846	Approved symbol	C3orf58	3q24	ENSG00000181744	HGNC:28490	C3orf58	37.13	protein_coding
UBL3	ubiquitin like 3	718.251	-0.657974	-0.153326	-0.366453	0.504648	0.291521	0.398084	Approved symbol	UBL3	13q12.3	ENSG00000122042	HGNC:12504	UBL3	36.43	protein_coding
SPICE1	spindle and centriole associated protein 1	81.0772	0.332058	0.73255	0.727421	0.400492	0.395364	0.397928	Approved symbol	SPICE1	3q13.2	ENSG00000163611	HGNC:25083	SPICE1	38.02	protein_coding
C7orf73	short transmembrane mitochondrial protein 1	138.93	-0.5815	-0.340459	-0.0274072	0.241041	0.554093	0.397567	Previous symbol	STMP1	7q33	ENSG00000243317	HGNC:41909	STMP1	43.1	protein_coding
TEAD1	TEA domain transcription factor 1	466.226	-0.265511	0.262622	0.00118012	0.528133	0.266691	0.397412	Approved symbol	TEAD1	11p15.3	ENSG00000187079	HGNC:11714	TEAD1	42.75	protein_coding
HIST1H2BC	histone cluster 1 H2B family member c	76.9916	0.111202	0.336209	0.68079	0.225007	0.569588	0.397297	Approved symbol	HIST1H2BC	6p22.2	ENSG00000180596	HGNC:4757	HIST1H2BC	37.87	protein_coding
HNRPDL	heterogeneous nuclear ribonucleoprotein D like	220.548	-0.276025	-0.0850378	0.327432	0.190987	0.603457	0.397222	Previous symbol	HNRNPDL	4q21.22	ENSG00000152795	HGNC:5037	HNRNPDL	42.24	protein_coding
PRKAA1	protein kinase AMP-activated catalytic subunit alpha 1	87.1495	-0.313803	0.106979	0.0591946	0.420781	0.372998	0.39689	Approved symbol	PRKAA1	5p13.1	ENSG00000132356	HGNC:9376	PRKAA1	37.74	protein_coding
ROCK2	Rho associated coiled-coil containing protein kinase 2	181.615	0.0274989	0.67994	0.168437	0.652441	0.140938	0.396689	Approved symbol	ROCK2	2p25.1	ENSG00000134318	HGNC:10252	ROCK2	36.75	protein_coding
GMPR2	guanosine monophosphate reductase 2	89.3122	-0.104926	0.258357	0.324473	0.363282	0.429399	0.39634	Approved symbol	GMPR2	14q12	ENSG00000100938	HGNC:4377	GMPR2	46.62	protein_coding
ZMYM5	zinc finger MYM-type containing 5	78.076	-0.0410269	0.329952	0.37781	0.370979	0.418837	0.394908	Approved symbol	ZMYM5	13q12.11	ENSG00000132950	HGNC:13029	ZMYM5	42.61	protein_coding
MRPL42	mitochondrial ribosomal protein L42	80.9511	-0.506368	-0.155208	-0.0685633	0.35116	0.437805	0.394482	Approved symbol	MRPL42	12q22	ENSG00000198015	HGNC:14493	MRPL42	39.33	protein_coding
NAPG	NSF attachment protein gamma	170.934	-0.641543	0.0523823	-0.546772	0.693925	0.094771	0.394348	Approved symbol	NAPG	18p11.22	ENSG00000134265	HGNC:7642	NAPG	39.34	protein_coding
LACTB	lactamase beta	62.2985	-0.169958	-0.423654	0.872083	-0.253696	1.04204	0.394172	Approved symbol	LACTB	15q22.2	ENSG00000103642	HGNC:16468	LACTB	40	protein_coding
GDF15	growth differentiation factor 15	74.042	-0.596099	-0.344263	-0.0595982	0.251836	0.536501	0.394168	Approved symbol	GDF15	19p13.11	ENSG00000130513	HGNC:30142	GDF15	51.93	protein_coding
UTP18	UTP18, small subunit processome component	146.556	-0.0238451	-0.0618546	0.802412	-0.0380096	0.826257	0.394124	Approved symbol	UTP18	17q21.33	ENSG00000011260	HGNC:24274	UTP18	40.38	protein_coding
ZFAND5	zinc finger AN1-type containing 5	136.28	-0.407649	-0.3551	0.327878	0.0525483	0.735527	0.394038	Approved symbol	ZFAND5	9q21.13	ENSG00000107372	HGNC:13008	ZFAND5	39.89	protein_coding
APPL2	adaptor protein, phosphotyrosine interacting with PH domain and leucine zipper 2	143.221	-0.0447107	0.0454243	0.65315	0.090135	0.697861	0.393998	Approved symbol	APPL2	12q23.3	ENSG00000136044	HGNC:18242	APPL2	43.65	protein_coding
COX7C	cytochrome c oxidase subunit 7C	321.768	-0.281553	-0.145481	0.370031	0.136072	0.651584	0.393828	Approved symbol	COX7C	5q14.3	ENSG00000127184	HGNC:2292	COX7C	42.27	protein_coding
YTHDC2	YTH domain containing 2	92.7708	0.00322193	-0.0892337	0.881881	-0.0924556	0.878659	0.393102	Approved symbol	YTHDC2	5q22.2	ENSG00000047188	HGNC:24721	YTHDC2	34.67	protein_coding
KIAA1430	cilia and flagella associated protein 97	68.6445	-0.465853	0.110065	-0.256373	0.575918	0.20948	0.392699	Previous symbol	CFAP97	4q35.1	ENSG00000164323	HGNC:29276	CFAP97	41.18	protein_coding
SMARCAD1	SWI/SNF-related, matrix-associated actin-dependent regulator of chromatin, subfamily a, containing DEAD/H box 1	70.3359	-0.157863	0.522368	-0.0548437	0.680231	0.10302	0.391626	Approved symbol	SMARCAD1	4q22.3	ENSG00000163104	HGNC:18398	SMARCAD1	36.02	protein_coding
UVRAG	UV radiation resistance associated	67.7317	-0.222211	0.517181	-0.179281	0.739392	0.0429293	0.391161	Approved symbol	UVRAG	11q13.5	ENSG00000198382	HGNC:12640	UVRAG	38.73	protein_coding
MRPL43	mitochondrial ribosomal protein L43	54.1836	0.16158	0.586401	0.519027	0.424822	0.357447	0.391134	Approved symbol	MRPL43	10q24.31	ENSG00000055950	HGNC:14517	MRPL43	53.18	protein_coding
SCAF4	SR-related CTD associated factor 4	81.1829	-0.200132	-0.108466	0.490354	0.0916657	0.690486	0.391076	Approved symbol	SCAF4	21q22.11	ENSG00000156304	HGNC:19304	SCAF4	38.12	protein_coding
AK2	adenylate kinase 2	130.424	-0.299315	-0.147067	0.330169	0.152247	0.629484	0.390866	Approved symbol	AK2	1p35.1	ENSG00000004455	HGNC:362	AK2	46.32	protein_coding
TMEM167B	transmembrane protein 167B	53.7723	-0.542123	0.0890366	-0.391696	0.631159	0.150427	0.390793	Approved symbol	TMEM167B	1p13.3	ENSG00000215717	HGNC:30187	TMEM167B	43.73	protein_coding
MGST1	microsomal glutathione S-transferase 1	183.848	-0.348889	0.137097	-0.0534089	0.485986	0.29548	0.390733	Approved symbol	MGST1	12p12.3	ENSG00000008394	HGNC:7061	MGST1	36.94	protein_coding
HN1	Jupiter microtubule associated homolog 1	82.5042	-0.0773954	0.735686	-0.109165	0.813082	-0.0317699	0.390656	Previous symbol	JPT1	17q25.1	ENSG00000189159	HGNC:14569	JPT1	46.27	protein_coding
STX17	syntaxin 17	148.965	-0.509911	-0.328471	0.08889	0.18144	0.598801	0.39012	Approved symbol	STX17	9q31.1	ENSG00000136874	HGNC:11432	STX17	36.32	protein_coding
CDK2	cyclin dependent kinase 2	59.1393	0.295201	-0.206238	1.57645	-0.501439	1.28125	0.389907	Approved symbol	CDK2	12q13.2	ENSG00000123374	HGNC:1771	CDK2	47.74	protein_coding
GTF2H1	general transcription factor IIH subunit 1	105.972	-0.293048	0.401583	-0.208337	0.694631	0.0847109	0.389671	Approved symbol	GTF2H1	11p15.1	ENSG00000110768	HGNC:4655	GTF2H1	40.71	protein_coding
MORC2	MORC family CW-type zinc finger 2	118.861	-0.22078	0.473844	-0.136352	0.694625	0.0844281	0.389526	Approved symbol	MORC2	22q12.2	ENSG00000133422	HGNC:23573	MORC2	45.11	protein_coding
RAB21	RAB21, member RAS oncogene family	176.799	-0.351782	0.168125	-0.0928366	0.519908	0.258946	0.389427	Approved symbol	RAB21	12q21.1	ENSG00000080371	HGNC:18263	RAB21	37.14	protein_coding
STK36	serine/threonine kinase 36	52.3663	0.210968	0.0573311	1.14346	-0.153637	0.93249	0.389426	Approved symbol	STK36	2q35	ENSG00000163482	HGNC:17209	STK36	46.05	protein_coding
SRP9	signal recognition particle 9	292.265	-0.51856	0.136766	-0.395598	0.655326	0.122962	0.389144	Approved symbol	SRP9	1q42.12	ENSG00000143742	HGNC:11304	SRP9	40.6	protein_coding
PNRC1	proline rich nuclear receptor coactivator 1	162.68	-0.348829	0.109867	-0.0297012	0.458697	0.319128	0.388912	Approved symbol	PNRC1	6q15	ENSG00000146278	HGNC:17278	PNRC1	48.53	protein_coding
RLIM	ring finger protein, LIM domain interacting	247.707	-0.508597	-0.0978196	-0.142103	0.410778	0.366495	0.388636	Approved symbol	RLIM	Xq13.2	ENSG00000131263	HGNC:13429	RLIM	38.47	protein_coding
SESN1	sestrin 1	90.1961	-0.193289	0.560027	-0.170535	0.753315	0.0227537	0.388035	Approved symbol	SESN1	6q21	ENSG00000080546	HGNC:21595	SESN1	37.66	protein_coding
COX11	COX11, cytochrome c oxidase copper chaperone	145.173	-0.492961	-0.00130029	-0.209081	0.491661	0.283881	0.387771	Approved symbol	COX11	17q22	ENSG00000166260	HGNC:2261	COX11	41.57	protein_coding
USP8	ubiquitin specific peptidase 8	363.962	-0.244446	-0.113481	0.399574	0.130965	0.644021	0.387493	Approved symbol	USP8	15q21.2	ENSG00000138592	HGNC:12631	USP8	39.77	protein_coding
ZCCHC8	zinc finger CCHC-type containing 8	58.2262	-0.120876	-0.226801	0.759904	-0.105924	0.88078	0.387428	Approved symbol	ZCCHC8	12q24.31	ENSG00000033030	HGNC:25265	ZCCHC8	42.68	protein_coding
CETN2	centrin 2	62.7406	0.190313	1.02281	0.131263	0.832494	-0.0590496	0.386722	Approved symbol	CETN2	Xq28	ENSG00000147400	HGNC:1867	CETN2	43.47	protein_coding
ZNF160	zinc finger protein 160	69.8713	-0.0524738	0.10205	0.566365	0.154524	0.618838	0.386681	Approved symbol	ZNF160	19q13.42	ENSG00000170949	HGNC:12948	ZNF160	45.26	protein_coding
IMPACT	impact RWD domain protein	59.3802	0.156237	1.70986	-0.624095	1.55363	-0.780332	0.386648	Approved symbol	IMPACT	18q11.2	ENSG00000154059	HGNC:20387	IMPACT	38.35	protein_coding
SHOC2	SHOC2, leucine rich repeat scaffold protein	185.226	-0.613523	0.0845659	-0.539289	0.698089	0.0742344	0.386162	Approved symbol	SHOC2	10q25.2	ENSG00000108061	HGNC:15454	SHOC2	35.08	protein_coding
NDUFV2	NADH:ubiquinone oxidoreductase core subunit V2	133.571	-0.241368	-0.0217021	0.310926	0.219666	0.552293	0.385979	Approved symbol	NDUFV2	18p11.22	ENSG00000178127	HGNC:7717	NDUFV2	37.35	protein_coding
TGFBR2	transforming growth factor beta receptor 2	58.7005	-0.242291	0.355232	-0.0682431	0.597523	0.174048	0.385785	Approved symbol	TGFBR2	3p24.1	ENSG00000163513	HGNC:11773	TGFBR2	40.81	protein_coding
DLAT	dihydrolipoamide S-acetyltransferase	52.9217	-0.139934	-0.165143	0.656227	-0.0252085	0.796161	0.385476	Approved symbol	DLAT	11q23.1	ENSG00000150768	HGNC:2896	DLAT	41.27	protein_coding
ATAD1	ATPase family, AAA domain containing 1	92.9695	-0.603285	-0.0606698	-0.376463	0.542615	0.226822	0.384719	Approved symbol	ATAD1	10q23.31	ENSG00000138138	HGNC:25903	ATAD1	36.12	protein_coding
FBXW11	F-box and WD repeat domain containing 11	171.954	-0.209317	0.544761	-0.194546	0.754078	0.0147711	0.384425	Approved symbol	FBXW11	5q35.1	ENSG00000072803	HGNC:13607	FBXW11	39.72	protein_coding
ASB7	ankyrin repeat and SOCS box containing 7	84.3605	-0.44283	-0.424215	0.305939	0.0186154	0.74877	0.383693	Approved symbol	ASB7	15q26.3	ENSG00000183475	HGNC:17182	ASB7	40.07	protein_coding
THSD4	thrombospondin type 1 domain containing 4	123.633	0.147903	0.00695472	1.05603	-0.140948	0.908124	0.383588	Approved symbol	THSD4	15q23	ENSG00000187720	HGNC:25835	THSD4	42.5	protein_coding
GNG5	G protein subunit gamma 5	122.843	-0.102666	0.248538	0.309203	0.351205	0.411869	0.381537	Approved symbol	GNG5	1p22.3	ENSG00000174021	HGNC:4408	GNG5	40.66	protein_coding
TEP1	telomerase associated protein 1	88.77	-0.157675	0.0644985	0.382769	0.222173	0.540444	0.381309	Approved symbol	TEP1	14q11.2	ENSG00000129566	HGNC:11726	TEP1	47.41	protein_coding
USP42	ubiquitin specific peptidase 42	72.0007	-0.0263337	0.436397	0.272885	0.462731	0.299218	0.380975	Approved symbol	USP42	7p22.1	ENSG00000106346	HGNC:20068	USP42	45.58	protein_coding
UNK	unkempt family zinc finger	223.337	-0.356055	-0.307632	0.357027	0.0484224	0.713082	0.380752	Approved symbol	UNK	17q25.3	ENSG00000132478	HGNC:29369	UNK	50.87	protein_coding
SETD8	lysine methyltransferase 5A	83.2499	0.048897	0.138871	0.719541	0.089974	0.670644	0.380309	Previous symbol	KMT5A	12q24.31	ENSG00000183955	HGNC:29489	KMT5A	51.73	protein_coding
TCEB1	elongin C	72.1976	-0.521907	0.500125	-0.784322	1.02203	-0.262415	0.379808	Previous symbol	ELOC	8q21.11	ENSG00000154582	HGNC:11617	ELOC	41.19	protein_coding
NOM1	nucleolar protein with MIF4G domain 1	94.1385	-0.307897	0.0683553	0.0731891	0.376252	0.381086	0.378669	Approved symbol	NOM1	7q36.3	ENSG00000146909	HGNC:13244	NOM1	47.02	protein_coding
SLK	STE20 like kinase	274.305	-0.255975	0.0687976	0.176302	0.324773	0.432277	0.378525	Approved symbol	SLK	10q24.33-q25.1	ENSG00000065613	HGNC:11088	SLK	36.55	protein_coding
LYSMD3	LysM domain containing 3	71.3399	-0.83292	-0.154276	-0.7546	0.678644	0.0783199	0.378482	Approved symbol	LYSMD3	5q14.3	ENSG00000176018	HGNC:26969	LYSMD3	35.92	protein_coding
GLTP	glycolipid transfer protein	76.2207	0.176412	0.17801	0.929577	0.00159714	0.753165	0.377381	Approved symbol	GLTP	12q24.11	ENSG00000139433	HGNC:24867	GLTP	49.06	protein_coding
EMB	embigin	193.783	-0.780985	-0.0958441	-0.71252	0.685141	0.0684658	0.376804	Approved symbol	EMB	5q11.1	ENSG00000170571	HGNC:30465	EMB	36.85	protein_coding
LAMP2	lysosomal associated membrane protein 2	468.601	-0.651586	-0.164782	-0.38496	0.486804	0.266627	0.376715	Approved symbol	LAMP2	Xq24	ENSG00000005893	HGNC:6501	LAMP2	38.79	protein_coding
GBAS	nipsnap homolog 2	69.4726	-0.230609	0.126717	0.164714	0.357325	0.395323	0.376324	Previous symbol	NIPSNAP2	7p11.2	ENSG00000146729	HGNC:4179	NIPSNAP2	45.28	protein_coding
RBBP6	RB binding protein 6, ubiquitin ligase	179.663	-0.0285134	-0.0870701	0.780472	-0.0585568	0.808985	0.375214	Approved symbol	RBBP6	16p12.1	ENSG00000122257	HGNC:9889	RBBP6	37.61	protein_coding
HINT3	histidine triad nucleotide binding protein 3	108.849	-0.441388	-0.594917	0.461967	-0.153529	0.903355	0.374913	Approved symbol	HINT3	6q22.32	ENSG00000111911	HGNC:18468	HINT3	38.08	protein_coding
EIF2AK4	eukaryotic translation initiation factor 2 alpha kinase 4	89.5207	0.0635874	0.150557	0.726418	0.08697	0.662831	0.3749	Approved symbol	EIF2AK4	15q15.1	ENSG00000128829	HGNC:19687	EIF2AK4	40.17	protein_coding
PIK3R1	phosphoinositide-3-kinase regulatory subunit 1	242.971	-0.413585	-0.24749	0.169823	0.166095	0.583408	0.374751	Approved symbol	PIK3R1	5q13.1	ENSG00000145675	HGNC:8979	PIK3R1	39.22	protein_coding
ZDHHC20	zinc finger DHHC-type containing 20	453.266	-0.379172	0.489884	-0.49912	0.869056	-0.119947	0.374555	Approved symbol	ZDHHC20	13q12.11	ENSG00000180776	HGNC:20749	ZDHHC20	39.65	protein_coding
RYK	receptor-like tyrosine kinase	144.893	-0.402347	-0.0321781	-0.0241568	0.370169	0.37819	0.37418	Approved symbol	RYK	3q22.2	ENSG00000163785	HGNC:10481	RYK	40.6	protein_coding
EPCAM	epithelial cell adhesion molecule	373.777	-0.357077	-0.272156	0.306237	0.0849205	0.663314	0.374117	Approved symbol	EPCAM	2p21	ENSG00000119888	HGNC:11529	EPCAM	44.35	protein_coding
COX7A2	cytochrome c oxidase subunit 7A2	236.148	-0.416647	0.0594044	-0.145733	0.476051	0.270913	0.373482	Approved symbol	COX7A2	6q14.1	ENSG00000112695	HGNC:2288	COX7A2	40.34	protein_coding
ACP1	acid phosphatase 1	119.836	-0.456969	-0.418576	0.251365	0.0383939	0.708335	0.373364	Approved symbol	ACP1	2p25.3	ENSG00000143727	HGNC:122	ACP1	42.67	protein_coding
HES1	hes family bHLH transcription factor 1	91.2395	-0.777694	0.185042	-0.99384	0.962736	-0.216147	0.373294	Approved symbol	HES1	3q29	ENSG00000114315	HGNC:5192	HES1	53.32	protein_coding
PNPLA8	patatin like phospholipase domain containing 8	92.2088	-0.52124	-0.0951057	-0.200908	0.426134	0.320332	0.373233	Approved symbol	PNPLA8	7q31.1	ENSG00000135241	HGNC:28900	PNPLA8	37.75	protein_coding
MEAF6	MYST/Esa1 associated factor 6	69.4955	-0.434	0.252392	-0.373988	0.686392	0.0600119	0.373202	Approved symbol	MEAF6	1p34.3	ENSG00000163875	HGNC:25674	MEAF6	42.74	protein_coding
FAM217B	family with sequence similarity 217 member B	77.401	-0.517505	0.0499628	-0.339184	0.567468	0.178321	0.372895	Approved symbol	FAM217B	20q13.33	ENSG00000196227	HGNC:16170	FAM217B	42.7	protein_coding
TAOK1	TAO kinase 1	674.736	-0.522479	-0.0325758	-0.26752	0.489903	0.254959	0.372431	Approved symbol	TAOK1	17q11.2	ENSG00000160551	HGNC:29259	TAOK1	41.03	protein_coding
TPBG	trophoblast glycoprotein	106.075	0.0376636	-0.0314496	0.851054	-0.0691133	0.81339	0.372139	Approved symbol	TPBG	6q14.1	ENSG00000146242	HGNC:12004	TPBG	43.53	protein_coding
MTHFD2	methylenetetrahydrofolate dehydrogenase (NADP+ dependent) 2, methenyltetrahydrofolate cyclohydrolase	206.955	0.018381	0.184311	0.596658	0.16593	0.578277	0.372104	Approved symbol	MTHFD2	2p13.1	ENSG00000065911	HGNC:7434	MTHFD2	43.3	protein_coding
CDC40	cell division cycle 40	74.4359	-0.193732	0.105782	0.25095	0.299514	0.444682	0.372098	Approved symbol	CDC40	6q21	ENSG00000168438	HGNC:17350	CDC40	37.34	protein_coding
USP31	ubiquitin specific peptidase 31	145.224	-0.243161	0.168374	0.0875978	0.411535	0.330759	0.371147	Approved symbol	USP31	16p12.2	ENSG00000103404	HGNC:20060	USP31	41.37	protein_coding
ARL6IP1	ADP ribosylation factor like GTPase 6 interacting protein 1	301.297	-0.444608	-0.130504	-0.0172171	0.314104	0.427391	0.370748	Approved symbol	ARL6IP1	16p12.3	ENSG00000170540	HGNC:697	ARL6IP1	40.91	protein_coding
ARHGAP10	Rho GTPase activating protein 10	59.6916	0.0475198	-0.113106	0.948555	-0.160626	0.901035	0.370205	Approved symbol	ARHGAP10	4q31.23	ENSG00000071205	HGNC:26099	ARHGAP10	40.94	protein_coding
ANKRD28	ankyrin repeat domain 28	232.559	-0.229539	-0.108785	0.390021	0.120754	0.61956	0.370157	Approved symbol	ANKRD28	3p25.1	ENSG00000206560	HGNC:29024	ANKRD28	37.11	protein_coding
LLPH	LLP homolog, long-term synaptic facilitation	55.3218	-0.2268	0.0796785	0.205869	0.306478	0.432668	0.369573	Approved symbol	LLPH	12q14.3	ENSG00000139233	HGNC:28229	LLPH	39.72	protein_coding
SMCHD1	structural maintenance of chromosomes flexible hinge domain containing 1	313.147	-0.202209	0.158365	0.175196	0.360574	0.377405	0.368989	Approved symbol	SMCHD1	18p11.32	ENSG00000101596	HGNC:29090	SMCHD1	36.8	protein_coding
RAB6A	RAB6A, member RAS oncogene family	331.569	-0.576566	0.121542	-0.537663	0.698108	0.0389023	0.368505	Approved symbol	RAB6A	11q13.4	ENSG00000175582	HGNC:9786	RAB6A	41.4	protein_coding
SDCCAG3	serologically defined colon cancer antigen 3	54.3119	0.000800828	0.310314	0.427073	0.309513	0.426272	0.367893	Approved symbol	SDCCAG3	9q34.3	ENSG00000165689	HGNC:10667	SDCCAG3	56.51	protein_coding
NET1	neuroepithelial cell transforming 1	129.212	-0.265647	-0.112045	0.315386	0.153603	0.581033	0.367318	Approved symbol	NET1	10p15.1	ENSG00000173848	HGNC:14592	NET1	37.02	protein_coding
SS18	SS18, nBAF chromatin remodeling complex subunit	146.931	-0.331173	-0.0245911	0.0963351	0.306582	0.427509	0.367045	Approved symbol	SS18	18q11.2	ENSG00000141380	HGNC:11340	SS18	35.21	protein_coding
PPP2R3A	protein phosphatase 2 regulatory subunit B''alpha	61.8533	-0.155264	0.210347	0.213086	0.365611	0.36835	0.36698	Approved symbol	PPP2R3A	3q22.2-q22.3	ENSG00000073711	HGNC:9307	PPP2R3A	39.07	protein_coding
PRLR	prolactin receptor	616.113	-0.263272	0.0540387	0.153296	0.317311	0.416568	0.36694	Approved symbol	PRLR	5p13.2	ENSG00000113494	HGNC:9446	PRLR	40.84	protein_coding
PNPT1	polyribonucleotide nucleotidyltransferase 1	107.133	-0.21329	-0.183398	0.490545	0.0298921	0.703835	0.366863	Approved symbol	PNPT1	2p16.1	ENSG00000138035	HGNC:23166	PNPT1	39.78	protein_coding
NBN	nibrin	250.285	-0.436361	0.0571303	-0.196359	0.493491	0.240002	0.366746	Approved symbol	NBN	8q21.3	ENSG00000104320	HGNC:7652	NBN	37.15	protein_coding
VAPA	VAMP associated protein A	307.582	-0.416316	0.0445915	-0.144074	0.460907	0.272241	0.366574	Approved symbol	VAPA	18p11.22	ENSG00000101558	HGNC:12648	VAPA	37.13	protein_coding
ARHGAP29	Rho GTPase activating protein 29	109.133	-0.100617	-1.04491	1.57662	-0.944292	1.67724	0.366473	Approved symbol	ARHGAP29	1p22.1	ENSG00000137962	HGNC:30207	ARHGAP29	38.07	protein_coding
FEZ2	fasciculation and elongation protein zeta 2	70.2191	-0.206997	-0.194489	0.511417	0.0125079	0.718414	0.365461	Approved symbol	FEZ2	2p22.2	ENSG00000171055	HGNC:3660	FEZ2	40.54	protein_coding
LRCH3	leucine rich repeats and calponin homology domain containing 3	77.0594	-0.303058	-0.0848861	0.208371	0.218172	0.511429	0.3648	Approved symbol	LRCH3	3q29	ENSG00000186001	HGNC:28637	LRCH3	40.91	protein_coding
C2orf69	chromosome 2 open reading frame 69	56.1229	-0.47732	-0.614882	0.389412	-0.137562	0.866732	0.364585	Approved symbol	C2orf69	2q33.1	ENSG00000178074	HGNC:26799	C2orf69	38	protein_coding
ARHGAP18	Rho GTPase activating protein 18	54.7785	-0.013603	0.54265	0.15721	0.556253	0.170813	0.363533	Approved symbol	ARHGAP18	6q22.33	ENSG00000146376	HGNC:21035	ARHGAP18	38.52	protein_coding
HIPK3	homeodomain interacting protein kinase 3	171.009	0.255051	0.203352	1.0336	-0.0516995	0.778554	0.363427	Approved symbol	HIPK3	11p13	ENSG00000110422	HGNC:4915	HIPK3	38.83	protein_coding
TAB3	TGF-beta activated kinase 1 (MAP3K7) binding protein 3	132.521	-0.0569132	0.652892	-0.0400259	0.709805	0.0168873	0.363346	Approved symbol	TAB3	Xp21.2	ENSG00000157625	HGNC:30681	TAB3	38.95	protein_coding
CEP68	centrosomal protein 68	146.254	-0.308281	0.323393	-0.213794	0.631674	0.0944877	0.363081	Approved symbol	CEP68	2p14	ENSG00000011523	HGNC:29076	CEP68	47.81	protein_coding
FAM168B	family with sequence similarity 168 member B	297.992	-0.236247	-0.0753547	0.328873	0.160892	0.565119	0.363006	Approved symbol	FAM168B	2q21.1	ENSG00000152102	HGNC:27016	FAM168B	45.79	protein_coding
ZNF260	zinc finger protein 260	57.5599	-0.54575	0.386495	-0.752203	0.932245	-0.206453	0.362896	Approved symbol	ZNF260	19q13.12	ENSG00000254004	HGNC:13499	ZNF260	40.16	protein_coding
SMAD2	SMAD family member 2	323.74	-0.370925	-0.0565721	0.0402268	0.314353	0.411152	0.362752	Approved symbol	SMAD2	18q21.1	ENSG00000175387	HGNC:6768	SMAD2	37.52	protein_coding
NOL10	nucleolar protein 10	111.694	0.154459	0.177284	0.855639	0.022825	0.70118	0.362003	Approved symbol	NOL10	2p25.1	ENSG00000115761	HGNC:25862	NOL10	40.73	protein_coding
ST13	ST13, Hsp70 interacting protein	163.854	-0.168199	0.0979195	0.288117	0.266119	0.456316	0.361217	Approved symbol	ST13	22q13.2	ENSG00000100380	HGNC:11343	ST13	38.45	protein_coding
BNIP3L	BCL2 interacting protein 3 like	62.0482	-0.372695	0.0202873	-0.0434143	0.392982	0.32928	0.361131	Approved symbol	BNIP3L	8p21.2	ENSG00000104765	HGNC:1085	BNIP3L	43.64	protein_coding
MPZL1	myelin protein zero like 1	119.325	0.0353079	0.215224	0.577381	0.179916	0.542073	0.360995	Approved symbol	MPZL1	1q24.2	ENSG00000197965	HGNC:7226	MPZL1	41.24	protein_coding
TPD52	tumor protein D52	522.769	-0.63282	-0.664741	0.120735	-0.0319203	0.753555	0.360817	Approved symbol	TPD52	8q21.13	ENSG00000076554	HGNC:12005	TPD52	41.15	protein_coding
SMAP1	small ArfGAP 1	75.4149	-0.0670094	0.742603	-0.156818	0.809613	-0.089809	0.359902	Approved symbol	SMAP1	6q13	ENSG00000112305	HGNC:19651	SMAP1	37.73	protein_coding
AJUBA	ajuba LIM protein	70.9792	-0.0863058	0.404937	0.141945	0.491243	0.22825	0.359747	Approved symbol	AJUBA	14q11.2	ENSG00000129474	HGNC:20250	AJUBA	52.93	protein_coding
UST	uronyl 2-sulfotransferase	81.7164	0.158238	0.431243	0.60456	0.273004	0.446321	0.359663	Approved symbol	UST	6q25.1	ENSG00000111962	HGNC:17223	UST	41.38	protein_coding
SEPHS1	selenophosphate synthetase 1	121.664	0.0181994	0.0679698	0.687431	0.0497704	0.669232	0.359501	Approved symbol	SEPHS1	10p13	ENSG00000086475	HGNC:19685	SEPHS1	45.78	protein_coding
ZKSCAN5	zinc finger with KRAB and SCAN domains 5	50.7972	-0.246375	0.493675	-0.269161	0.740051	-0.0227852	0.358633	Approved symbol	ZKSCAN5	7q22.1	ENSG00000196652	HGNC:12867	ZKSCAN5	46.16	protein_coding
RCN2	reticulocalbin 2	246.66	-0.383426	-0.0947542	0.0447202	0.288672	0.428146	0.358409	Approved symbol	RCN2	15q24.3	ENSG00000117906	HGNC:9935	RCN2	38.97	protein_coding
LAMA5	laminin subunit alpha 5	359.337	-0.0171691	0.525079	0.155862	0.542248	0.173031	0.35764	Approved symbol	LAMA5	20q13.33	ENSG00000130702	HGNC:6485	LAMA5	61.89	protein_coding
RCBTB1	RCC1 and BTB domain containing protein 1	51.2591	-0.315917	0.349716	-0.266398	0.665633	0.0495189	0.357576	Approved symbol	RCBTB1	13q14.2	ENSG00000136144	HGNC:18243	RCBTB1	42.24	protein_coding
FGFR1OP2	FGFR1 oncogene partner 2	55.3743	-0.600826	-0.362148	-0.12446	0.238678	0.476366	0.357522	Approved symbol	FGFR1OP2	12p11.23	ENSG00000111790	HGNC:23098	FGFR1OP2	35.97	protein_coding
ATP11C	ATPase phospholipid transporting 11C	203.59	-0.22068	0.286502	-0.0143408	0.507182	0.206339	0.356761	Approved symbol	ATP11C	Xq27.1	ENSG00000101974	HGNC:13554	ATP11C	39.51	protein_coding
ZFP36L2	ZFP36 ring finger protein like 2	201.922	-0.495906	-0.073943	-0.205564	0.421963	0.290342	0.356152	Approved symbol	ZFP36L2	2p21	ENSG00000152518	HGNC:1108	ZFP36L2	55.96	protein_coding
DDX60L	DExD/H-box 60 like	95.0074	-0.134173	0.0609193	0.381664	0.195092	0.515837	0.355465	Approved symbol	DDX60L	4q32.3	ENSG00000181381	HGNC:26429	DDX60L	38.14	protein_coding
WDR26	WD repeat domain 26	368.565	-0.099151	0.19405	0.317361	0.293201	0.416512	0.354856	Approved symbol	WDR26	1q42.11-q42.12	ENSG00000162923	HGNC:21208	WDR26	38.39	protein_coding
LOC146880	Rho GTPase activating protein 27 pseudogene 1	56.7211	-0.118339	-0.200177	0.671926	-0.0818382	0.790265	0.354213	Synonyms	ARHGAP27P1	17q24.1
LATS2	large tumor suppressor kinase 2	51.5108	-0.171479	-0.0585634	0.423966	0.112916	0.595445	0.35418	Approved symbol	LATS2	13q12.11	ENSG00000150457	HGNC:6515	LATS2	45.67	protein_coding
DDX17	DEAD-box helicase 17	519.023	-0.206754	0.136833	0.157672	0.343587	0.364426	0.354006	Approved symbol	DDX17	22q13.1	ENSG00000100201	HGNC:2740	DDX17	43.04	protein_coding
C10orf76	armadillo-like helical domain containing 3	67.4546	-0.0882019	0.320078	0.209705	0.40828	0.297907	0.353094	Previous symbol	ARMH3	10q24.32	ENSG00000120029	HGNC:25788	C10orf76	42.35	protein_coding
MTA3	metastasis associated 1 family member 3	89.324	-0.121718	0.118244	0.344296	0.239962	0.466015	0.352988	Approved symbol	MTA3	2p21	ENSG00000057935	HGNC:23784	MTA3	43.08	protein_coding
MLH3	mutL homolog 3	83.7764	-0.216875	-0.130886	0.401861	0.0859887	0.618736	0.352362	Approved symbol	MLH3	14q24.3	ENSG00000119684	HGNC:7128	MLH3	41.37	protein_coding
SLC30A6	solute carrier family 30 member 6	108.574	-0.612593	0.155398	-0.675942	0.767991	-0.0633491	0.352321	Approved symbol	SLC30A6	2p22.3	ENSG00000152683	HGNC:19305	SLC30A6	39.74	protein_coding
PARD6B	par-6 family cell polarity regulator beta	1443.26	-0.474103	-0.0392946	-0.205905	0.434809	0.268199	0.351504	Approved symbol	PARD6B	20q13.13	ENSG00000124171	HGNC:16245	PARD6B	41.09	protein_coding
RBM8A	RNA binding motif protein 8A	116.031	0.33624	0.418177	0.957196	0.0819371	0.620956	0.351447	Approved symbol	RBM8A	1q21.1	ENSG00000265241	HGNC:9905	RBM8A	46.78	protein_coding
C18orf25	chromosome 18 open reading frame 25	85.44	-0.113001	-0.140021	0.616802	-0.0270201	0.729803	0.351391	Approved symbol	C18orf25	18q21.1	ENSG00000152242	HGNC:28172	C18orf25	40.58	protein_coding
SEC62	SEC62 homolog, preprotein translocation factor	192.302	-0.919508	-0.341237	-0.795757	0.57827	0.123751	0.351011	Approved symbol	SEC62	3q26.2	ENSG00000008952	HGNC:11846	SEC62	36.6	protein_coding
NOL6	nucleolar protein 6	69.1198	-0.224618	0.16316	0.0863811	0.387777	0.310999	0.349388	Approved symbol	NOL6	9p13.3	ENSG00000165271	HGNC:19910	NOL6	54.48	protein_coding
STON2	stonin 2	120.334	-0.117401	0.307135	0.156696	0.424536	0.274097	0.349316	Approved symbol	STON2	14q31.1	ENSG00000140022	HGNC:30652	STON2	41.03	protein_coding
HS2ST1	heparan sulfate 2-O-sulfotransferase 1	128.765	-0.448491	-0.161798	-0.0371036	0.286693	0.411387	0.34904	Approved symbol	HS2ST1	1p22.3	ENSG00000153936	HGNC:5193	HS2ST1	36.82	protein_coding
C8orf83	triple QxxK/R motif containing	150.947	-0.718324	-0.456286	-0.28277	0.262038	0.435554	0.348796	Previous symbol	TRIQK	8q22.1	ENSG00000205133	HGNC:27828	TRIQK	34.5	protein_coding
PPIL4	peptidylprolyl isomerase like 4	70.8594	-0.30599	0.244065	-0.159204	0.550055	0.146785	0.34842	Approved symbol	PPIL4	6q25.1	ENSG00000131013	HGNC:15702	PPIL4	38.44	protein_coding
RAP1B	RAP1B, member of RAS oncogene family	98.801	-0.202691	0.284489	0.00346382	0.48718	0.206155	0.346667	Approved symbol	RAP1B	12q15	ENSG00000127314	HGNC:9857	RAP1B	38.96	protein_coding
TNKS2	tankyrase 2	370.607	-0.173451	0.0838606	0.260162	0.257312	0.433613	0.345462	Approved symbol	TNKS2	10q23.32	ENSG00000107854	HGNC:15677	TNKS2	37.63	protein_coding
MAX	MYC associated factor X	54.6691	0.163141	0.362618	0.654516	0.199477	0.491376	0.345427	Approved symbol	MAX	14q23.3	ENSG00000125952	HGNC:6913	MAX	44.69	protein_coding
FNBP4	formin binding protein 4	196.689	0.151195	0.274313	0.718618	0.123118	0.567423	0.345271	Approved symbol	FNBP4	11p11.2	ENSG00000109920	HGNC:19752	FNBP4	43.42	protein_coding
CAB39L	calcium binding protein 39 like	58.8163	-0.171291	0.254119	0.0930614	0.42541	0.264352	0.344881	Approved symbol	CAB39L	13q14.2	ENSG00000102547	HGNC:20290	CAB39L	38.39	protein_coding
SLC50A1	solute carrier family 50 member 1	73.9041	0.094168	0.0329886	0.842785	-0.0611793	0.748617	0.343719	Approved symbol	SLC50A1	1q22	ENSG00000169241	HGNC:30657	SLC50A1	55.69	protein_coding
YWHAG	tyrosine 3-monooxygenase/tryptophan 5-monooxygenase activation protein gamma	420.59	-0.506847	-0.197219	-0.129654	0.309628	0.377192	0.34341	Approved symbol	YWHAG	7q11.23	ENSG00000170027	HGNC:12852	YWHAG	44.56	protein_coding
SRP19	signal recognition particle 19	57.7836	-0.417581	-0.108873	-0.039981	0.308708	0.3776	0.343154	Approved symbol	SRP19	5q22.2	ENSG00000153037	HGNC:11300	SRP19	41.89	protein_coding
SLC38A1	solute carrier family 38 member 1	3222.25	-0.196061	-0.0270184	0.319907	0.169042	0.515968	0.342505	Approved symbol	SLC38A1	12q13.11	ENSG00000111371	HGNC:13447	SLC38A1	39.96	protein_coding
SPOP	speckle type BTB/POZ protein	69.2134	-0.181052	-0.444115	0.765845	-0.263063	0.946897	0.341917	Approved symbol	SPOP	17q21.33	ENSG00000121067	HGNC:11254	SPOP	40.44	protein_coding
NUTF2	nuclear transport factor 2	120.084	-0.160862	0.0459377	0.315875	0.2068	0.476737	0.341768	Approved symbol	NUTF2	16q22.1	ENSG00000102898	HGNC:13722	NUTF2	51.22	protein_coding
CELF1	CUGBP Elav-like family member 1	444.985	-0.273436	-0.233926	0.369772	0.0395093	0.643208	0.341358	Approved symbol	CELF1	11p11.2	ENSG00000149187	HGNC:2549	CELF1	43.94	protein_coding
GPRIN3	GPRIN family member 3	116.699	-0.396298	0.355704	-0.468008	0.752002	-0.0717098	0.340146	Approved symbol	GPRIN3	4q22.1	ENSG00000185477	HGNC:27733	GPRIN3	39.05	protein_coding
R3HDM1	R3H domain containing 1	116.656	-0.00575408	0.0856809	0.583033	0.091435	0.588787	0.340111	Approved symbol	R3HDM1	2q21.3	ENSG00000048991	HGNC:9757	R3HDM1	37.98	protein_coding
HAT1	histone acetyltransferase 1	72.1531	-0.255912	-1.00923	1.17751	-0.753314	1.43342	0.340054	Approved symbol	HAT1	2q31.1	ENSG00000128708	HGNC:4821	HAT1	39.93	protein_coding
PSMA3	proteasome subunit alpha 3	135.772	-0.560492	-0.189659	-0.251971	0.370833	0.308521	0.339677	Approved symbol	PSMA3	14q23.1	ENSG00000100567	HGNC:9532	PSMA3	40.29	protein_coding
PAK2	p21 (RAC1) activated kinase 2	651.958	-0.232662	0.00177429	0.21223	0.234436	0.444893	0.339664	Approved symbol	PAK2	3q29	ENSG00000180370	HGNC:8591	PAK2	41.7	protein_coding
SMAD4	SMAD family member 4	73.5832	-0.171208	-0.321993	0.657907	-0.150786	0.829114	0.339164	Approved symbol	SMAD4	18q21.2	ENSG00000141646	HGNC:6770	SMAD4	37.94	protein_coding
ZFYVE20	rabenosyn, RAB effector	136.454	-0.057104	0.25421	0.309453	0.311314	0.366557	0.338936	Previous symbol	RBSN	3p25.1	ENSG00000131381	HGNC:20759	RBSN	44.4	protein_coding
BRIX1	BRX1, biogenesis of ribosomes	52	-0.0606728	-0.108808	0.664709	-0.0481352	0.725381	0.338623	Approved symbol	BRIX1	5p13.2	ENSG00000113460	HGNC:24170	BRIX1	38.42	protein_coding
ZFC3H1	zinc finger C3H1-type containing	223.077	0.223158	0.717532	0.40588	0.494374	0.182722	0.338548	Approved symbol	ZFC3H1	12q21.1	ENSG00000133858	HGNC:28328	ZFC3H1	36.14	protein_coding
SCRIB	scribbled planar cell polarity protein	134.174	-0.0138835	0.497607	0.151039	0.51149	0.164922	0.338206	Approved symbol	SCRIB	8q24.3	ENSG00000274287	HGNC:30377	SCRIB	62.5	protein_coding
RBPMS	RNA binding protein, mRNA processing factor	59.1838	0.0105056	0.417172	0.279	0.406667	0.268495	0.337581	Approved symbol	RBPMS	8p12	ENSG00000157110	HGNC:19097	RBPMS	42.19	protein_coding
FAM102B	family with sequence similarity 102 member B	1483.91	-0.348516	0.0729738	-0.0962127	0.421489	0.252303	0.336896	Approved symbol	FAM102B	1p13.3	ENSG00000162636	HGNC:27637	FAM102B	39.64	protein_coding
TMOD3	tropomodulin 3	340.928	-0.629481	0.14841	-0.733676	0.777891	-0.104196	0.336848	Approved symbol	TMOD3	15q21.2	ENSG00000138594	HGNC:11873	TMOD3	41.02	protein_coding
KIAA0090	ER membrane protein complex subunit 1	84.7589	0.0643572	0.577226	0.225181	0.512869	0.160824	0.336846	Previous symbol	EMC1	1p36.13	ENSG00000127463	HGNC:28957	EMC1	46.63	protein_coding
BCCIP	BRCA2 and CDKN1A interacting protein	68.8259	-0.133243	0.217139	0.189703	0.350382	0.322947	0.336664	Approved symbol	BCCIP	10q26.2	ENSG00000107949	HGNC:978	BCCIP	42.86	protein_coding
FAM177A1	family with sequence similarity 177 member A1	78.5559	-0.322453	0.113413	-0.0851559	0.435867	0.237297	0.336582	Approved symbol	FAM177A1	14q13.2	ENSG00000151327	HGNC:19829	FAM177A1	41.39	protein_coding
PDS5B	PDS5 cohesin associated factor B	250.084	-0.154923	0.373796	-0.0106737	0.528719	0.144249	0.336484	Approved symbol	PDS5B	13q13.1	ENSG00000083642	HGNC:20418	PDS5B	36.62	protein_coding
SERPINB1	serpin family B member 1	50.0021	0.0501219	-0.096054	0.868894	-0.146176	0.818772	0.336298	Approved symbol	SERPINB1	6p25.2	ENSG00000021355	HGNC:3311	SERPINB1	43.16	protein_coding
NUFIP2	NUFIP2, FMR1 interacting protein 2	1003.34	-0.513416	-0.137559	-0.217216	0.375857	0.2962	0.336029	Approved symbol	NUFIP2	17q11.1	ENSG00000108256	HGNC:17634	NUFIP2	41.64	protein_coding
DGKD	diacylglycerol kinase delta	65.7365	0.0724188	0.11035	0.706534	0.0379311	0.634115	0.336023	Approved symbol	DGKD	2q37.1	ENSG00000077044	HGNC:2851	DGKD	47.76	protein_coding
KIF20B	kinesin family member 20B	54.9469	-0.193686	-0.3843	0.668654	-0.190614	0.862341	0.335863	Approved symbol	KIF20B	10q23.31	ENSG00000138182	HGNC:7212	KIF20B	35.15	protein_coding
ZNF639	zinc finger protein 639	56.6971	-0.0765129	0.533349	-0.014911	0.609862	0.0616019	0.335732	Approved symbol	ZNF639	3q26.33	ENSG00000121864	HGNC:30950	ZNF639	41.32	protein_coding
EPB41L5	erythrocyte membrane protein band 4.1 like 5	618.451	-0.368166	-0.112463	0.0467446	0.255703	0.41491	0.335307	Approved symbol	EPB41L5	2q14.2	ENSG00000115109	HGNC:19819	EPB41L5	38.5	protein_coding
TOMM70A	translocase of outer mitochondrial membrane 70	118.054	-0.470959	-0.369589	0.0982638	0.10137	0.569223	0.335296	Previous symbol	TOMM70	3q12.2	ENSG00000154174	HGNC:11985	TOMM70	38.61	protein_coding
PCGF5	polycomb group ring finger 5	128.087	-0.428603	-0.337756	0.150953	0.090847	0.579555	0.335201	Approved symbol	PCGF5	10q23.32	ENSG00000180628	HGNC:28264	PCGF5	38.13	protein_coding
CBLL1	Cbl proto-oncogene like 1	117.22	-0.426757	-0.0246482	-0.15859	0.402109	0.268168	0.335138	Approved symbol	CBLL1	7q22.3	ENSG00000105879	HGNC:21225	CBLL1	36.56	protein_coding
CDC23	cell division cycle 23	87.5711	-0.0538509	0.296188	0.266278	0.350039	0.320129	0.335084	Approved symbol	CDC23	5q31.2	ENSG00000094880	HGNC:1724	CDC23	41.21	protein_coding
MRS2	MRS2, magnesium transporter	74.0133	0.222302	0.570557	0.54374	0.348255	0.321439	0.334847	Approved symbol	MRS2	6p22.3	ENSG00000124532	HGNC:13785	MRS2	39.3	protein_coding
EPT1	selenoprotein I	242.203	-0.542841	-0.208802	-0.209037	0.33404	0.333804	0.333922	Previous symbol	SELENOI	2p23.3	ENSG00000138018	HGNC:29361	SELENOI	42.63	protein_coding
CUL4A	cullin 4A	92.57	-0.213007	0.00634961	0.235287	0.219357	0.448294	0.333825	Approved symbol	CUL4A	13q34	ENSG00000139842	HGNC:2554	CUL4A	45.97	protein_coding
SELS	selenoprotein S	67.734	0.0228587	0.50543	0.205879	0.482571	0.18302	0.332796	Synonyms	SELENOS	15q26.3	ENSG00000131871	HGNC:30396	SELENOS	45.06	protein_coding
MCM4	minichromosome maintenance complex component 4	219.146	0.116146	-0.345326	1.24251	-0.461472	1.12637	0.332448	Approved symbol	MCM4	8q11.21	ENSG00000104738	HGNC:6947	MCM4	45.8	protein_coding
DSCAM-AS1	DSCAM antisense RNA 1	1270.4	0.106024	0.375781	0.500897	0.269757	0.394873	0.332315	Approved symbol	DSCAM-AS1	21q22.2	ENSG00000235123	HGNC:40197	DSCAM-AS1	42.84	antisense
SLC38A10	solute carrier family 38 member 10	81.3819	0.122177	0.372002	0.536603	0.249825	0.414426	0.332126	Approved symbol	SLC38A10	17q25.3	ENSG00000157637	HGNC:28237	SLC38A10	56.73	protein_coding
TRAPPC8	trafficking protein particle complex 8	154.255	-0.136426	-0.0460862	0.437442	0.0903394	0.573867	0.332103	Approved symbol	TRAPPC8	18q12.1	ENSG00000153339	HGNC:29169	TRAPPC8	38.41	protein_coding
CHD2	chromodomain helicase DNA binding protein 2	374.744	-0.296932	-0.108765	0.179017	0.188167	0.475949	0.332058	Approved symbol	CHD2	15q26.1	ENSG00000173575	HGNC:1917	CHD2	39.49	protein_coding
SLC9A1	solute carrier family 9 member A1	100.51	0.250914	1.05852	0.106562	0.807603	-0.144353	0.331625	Approved symbol	SLC9A1	1p36.11	ENSG00000090020	HGNC:11071	SLC9A1	51.71	protein_coding
ZNF195	zinc finger protein 195	60.878	-0.0252931	0.40713	0.205343	0.432423	0.230637	0.33153	Approved symbol	ZNF195	11p15.5	ENSG00000005801	HGNC:12986	ZNF195	41.43	protein_coding
TNRC6C	trinucleotide repeat containing 6C	57.3186	0.29545	0.632163	0.621551	0.336713	0.326101	0.331407	Approved symbol	TNRC6C	17q25.3	ENSG00000078687	HGNC:29318	TNRC6C	42.22	protein_coding
FCF1	FCF1, rRNA-processing protein	86.9092	-0.223422	-0.0541916	0.27009	0.16923	0.493512	0.331371	Approved symbol	FCF1	14q24.3	ENSG00000119616	HGNC:20220	FCF1	40.97	protein_coding
C3orf17	nucleolus and neural progenitor protein	83.0568	-0.162738	0.0135645	0.323496	0.176303	0.486234	0.331268	Previous symbol	NEPRO	3q13.2	ENSG00000163608	HGNC:24496	NEPRO	39.07	protein_coding
ATXN7	ataxin 7	236.605	-0.3867	0.0150197	-0.127077	0.401719	0.259623	0.330671	Approved symbol	ATXN7	3p14.1	ENSG00000285258	HGNC:10560	ATXN7	40.77	protein_coding
ZCCHC14	zinc finger CCHC-type containing 14	136.644	-0.149283	0.131239	0.231529	0.280521	0.380812	0.330666	Approved symbol	ZCCHC14	16q24.2	ENSG00000140948	HGNC:24134	ZCCHC14	48.02	protein_coding
IMPAD1	inositol monophosphatase domain containing 1	265.745	-0.639606	-0.34215	-0.277854	0.297456	0.361752	0.329604	Approved symbol	IMPAD1	8q12.1	ENSG00000104331	HGNC:26019	IMPAD1	38.21	protein_coding
KPNA4	karyopherin subunit alpha 4	255.032	-0.325735	-0.477277	0.484689	-0.151542	0.810424	0.329441	Approved symbol	KPNA4	3q25.33	ENSG00000186432	HGNC:6397	KPNA4	37.2	protein_coding
WDR20	WD repeat domain 20	67.3247	0.248906	0.850409	0.305847	0.601503	0.0569411	0.329222	Approved symbol	WDR20	14q32.31	ENSG00000140153	HGNC:19667	WDR20	45.46	protein_coding
LOC641298		415.185	0.207127	0.931289	0.140765	0.724161	-0.0663619	0.3289	Unmatched
RRM1	ribonucleotide reductase catalytic subunit M1	58.3056	0.141645	-0.220722	1.16181	-0.362367	1.02017	0.328899	Approved symbol	RRM1	11p15.4	ENSG00000167325	HGNC:10451	RRM1	40.39	protein_coding
MED23	mediator complex subunit 23	95.519	0.0674165	-0.0154774	0.806297	-0.0828939	0.738881	0.327993	Approved symbol	MED23	6q23.2	ENSG00000112282	HGNC:2372	MED23	36.17	protein_coding
MTHFD1L	methylenetetrahydrofolate dehydrogenase (NADP+ dependent) 1 like	59.1459	-0.0476611	0.907938	-0.347614	0.955599	-0.299953	0.327823	Approved symbol	MTHFD1L	6q25.1	ENSG00000120254	HGNC:21055	MTHFD1L	43.51	protein_coding
MRPL35	mitochondrial ribosomal protein L35	59.7122	-0.149833	0.391453	-0.035747	0.541286	0.114086	0.327686	Approved symbol	MRPL35	2p11.2	ENSG00000132313	HGNC:14489	MRPL35	40.87	protein_coding
POLE3	DNA polymerase epsilon 3, accessory subunit	97.7162	0.447666	0.645982	0.903957	0.198316	0.456292	0.327304	Approved symbol	POLE3	9q32	ENSG00000148229	HGNC:13546	POLE3	49.33	protein_coding
EIF5	eukaryotic translation initiation factor 5	781.943	-0.27887	-0.00599567	0.10275	0.272874	0.38162	0.327247	Approved symbol	EIF5	14q32.32	ENSG00000100664	HGNC:3299	EIF5	44.94	protein_coding
ANO6	anoctamin 6	246.753	0.12657	0.48997	0.417324	0.3634	0.290754	0.327077	Approved symbol	ANO6	12q12	ENSG00000177119	HGNC:25240	ANO6	39.44	protein_coding
ANAPC1	anaphase promoting complex subunit 1	185.035	0.221047	-0.11619	1.21235	-0.337237	0.991306	0.327034	Approved symbol	ANAPC1	2q13	ENSG00000153107	HGNC:19988	ANAPC1	42.42	protein_coding
CALM1	calmodulin 1	810.17	-0.234457	0.289497	-0.104461	0.523954	0.129996	0.326975	Approved symbol	CALM1	14q32.11	ENSG00000198668	HGNC:1442	CALM1	47.09	protein_coding
ZSCAN29	zinc finger and SCAN domain containing 29	68.1398	-0.2554	-0.206256	0.349214	0.0491439	0.604614	0.326879	Approved symbol	ZSCAN29	15q15.3	ENSG00000140265	HGNC:26673	ZSCAN29	44.13	protein_coding
HTATIP2	HIV-1 Tat interactive protein 2	58.4409	0.122789	0.825634	0.0712539	0.702845	-0.0515354	0.325655	Approved symbol	HTATIP2	11p15.1	ENSG00000109854	HGNC:16637	HTATIP2	42.5	protein_coding
CMPK1	cytidine/uridine monophosphate kinase 1	126.605	-0.405338	-0.146853	-0.0132566	0.258485	0.392081	0.325283	Approved symbol	CMPK1	1p33	ENSG00000162368	HGNC:18170	CMPK1	42.2	protein_coding
ATP2B4	ATPase plasma membrane Ca2+ transporting 4	64.3262	0.482412	0.3737	1.24128	-0.108712	0.758864	0.325076	Approved symbol	ATP2B4	1q32.1	ENSG00000058668	HGNC:817	ATP2B4	46.5	protein_coding
HMGB2	high mobility group box 2	51.9647	-0.2673	-1.39739	1.5125	-1.13009	1.7798	0.324852	Approved symbol	HMGB2	4q34.1	ENSG00000164104	HGNC:5000	HMGB2	50.22	protein_coding
MAPK1	mitogen-activated protein kinase 1	241.506	-0.0750953	0.245111	0.253344	0.320206	0.328439	0.324323	Approved symbol	MAPK1	22q11.22	ENSG00000100030	HGNC:6871	MAPK1	43.8	protein_coding
USP46	ubiquitin specific peptidase 46	61.8378	-0.197408	-0.046065	0.298537	0.151343	0.495946	0.323645	Approved symbol	USP46	4q12	ENSG00000109189	HGNC:20075	USP46	41.39	protein_coding
LRRC41	leucine rich repeat containing 41	68.4195	-0.0737935	0.179919	0.319683	0.253713	0.393476	0.323595	Approved symbol	LRRC41	1p34.1-p33	ENSG00000132128	HGNC:16917	LRRC41	47.41	protein_coding
YY1	YY1 transcription factor	205.656	-0.416315	0.082979	-0.269166	0.499294	0.147149	0.323222	Approved symbol	YY1	14q32.2	ENSG00000100811	HGNC:12856	YY1	45.55	protein_coding
PRTG	protogenin	94.9369	-0.19773	-0.376889	0.627443	-0.179159	0.825173	0.323007	Approved symbol	PRTG	15q21.3	ENSG00000166450	HGNC:26373	PRTG	38.58	protein_coding
PPIC	peptidylprolyl isomerase C	78.0046	0.0022092	0.165174	0.484555	0.162965	0.482346	0.322656	Approved symbol	PPIC	5q23.2	ENSG00000168938	HGNC:9256	PPIC	44.42	protein_coding
LYST	lysosomal trafficking regulator	60.1029	-0.165932	0.380199	-0.0671115	0.546131	0.09882	0.322475	Approved symbol	LYST	1q42.3	ENSG00000143669	HGNC:1968	LYST	37.77	protein_coding
ANAPC16	anaphase promoting complex subunit 16	150.325	-0.30157	-0.0263151	0.0675665	0.275255	0.369137	0.322196	Approved symbol	ANAPC16	10q22.1	ENSG00000166295	HGNC:26976	ANAPC16	43.46	protein_coding
NVL	nuclear VCP-like	118.833	-0.181091	0.352136	-0.0702395	0.533227	0.110851	0.322039	Approved symbol	NVL	1q42.11	ENSG00000143748	HGNC:8070	NVL	41.59	protein_coding
PDCD10	programmed cell death 10	66.583	-0.352956	-0.581536	0.51969	-0.22858	0.872646	0.322033	Approved symbol	PDCD10	3q26.1	ENSG00000114209	HGNC:8761	PDCD10	35.73	protein_coding
DKC1	dyskerin pseudouridine synthase 1	124.497	-0.0510037	0.381847	0.158794	0.43285	0.209798	0.321324	Approved symbol	DKC1	Xq28	ENSG00000130826	HGNC:2890	DKC1	45.62	protein_coding
METTL16	methyltransferase like 16	51.6307	0.115287	0.450411	0.422083	0.335124	0.306796	0.32096	Approved symbol	METTL16	17p13.3	ENSG00000127804	HGNC:28484	METTL16	44.67	protein_coding
L2HGDH	L-2-hydroxyglutarate dehydrogenase	59.0911	-0.156128	-0.0579753	0.387366	0.0981526	0.543494	0.320823	Approved symbol	L2HGDH	14q21.3	ENSG00000087299	HGNC:20499	L2HGDH	40.78	protein_coding
ATM	ATM serine/threonine kinase	84.7669	0.0299307	0.129185	0.571857	0.0992546	0.541927	0.320591	Approved symbol	ATM	11q22.3	ENSG00000149311	HGNC:795	ATM	37.52	protein_coding
HMGXB3	HMG-box containing 3	110.537	0.352792	0.62916	0.716959	0.276368	0.364167	0.320267	Approved symbol	HMGXB3	5q32	ENSG00000113716	HGNC:28982	HMGXB3	43.45	protein_coding
PGRMC2	progesterone receptor membrane component 2	87.3864	0.0483096	0.183781	0.55233	0.135471	0.504021	0.319746	Approved symbol	PGRMC2	4q28.2	ENSG00000164040	HGNC:16089	PGRMC2	38.64	protein_coding
RNF115	ring finger protein 115	110.956	-0.348983	0.206002	-0.264728	0.554985	0.0842543	0.31962	Approved symbol	RNF115	1q21.1	ENSG00000265491	HGNC:18154	RNF115	41.91	protein_coding
SACS	sacsin molecular chaperone	50.0235	-0.135495	0.130142	0.236305	0.265637	0.3718	0.318719	Approved symbol	SACS	13q12.12	ENSG00000151835	HGNC:10519	SACS	41.26	protein_coding
ACTR3	ARP3 actin related protein 3 homolog	192.518	-0.331985	-0.362509	0.335088	-0.0305244	0.667072	0.318274	Approved symbol	ACTR3	2q14.1	ENSG00000115091	HGNC:170	ACTR3	36.61	protein_coding
UGCG	UDP-glucose ceramide glucosyltransferase	62.0854	-0.095309	0.491695	-0.0458234	0.587004	0.0494856	0.318245	Approved symbol	UGCG	9q31.3	ENSG00000148154	HGNC:12524	UGCG	40.22	protein_coding
ENSA	endosulfine alpha	363.34	-0.296999	0.170675	-0.128754	0.467674	0.168244	0.317959	Approved symbol	ENSA	1q21.3	ENSG00000143420	HGNC:3360	ENSA	45.32	protein_coding
ATPAF1	ATP synthase mitochondrial F1 complex assembly factor 1	51.4532	0.0902364	0.0128616	0.802774	-0.0773748	0.712538	0.317582	Approved symbol	ATPAF1	1p33	ENSG00000123472	HGNC:18803	ATPAF1	41.86	protein_coding
KIF13A	kinesin family member 13A	120.687	-0.0166478	-0.148652	0.749806	-0.132004	0.766454	0.317225	Approved symbol	KIF13A	6p22.3	ENSG00000137177	HGNC:14566	KIF13A	40.89	protein_coding
PLEKHA5	pleckstrin homology domain containing A5	68.5776	-0.727976	-0.549797	-0.271876	0.178178	0.4561	0.317139	Approved symbol	PLEKHA5	12p12.3	ENSG00000052126	HGNC:30036	PLEKHA5	38.09	protein_coding
ZDHHC4	zinc finger DHHC-type containing 4	50.1173	0.0482778	0.392826	0.337827	0.344548	0.289549	0.317048	Approved symbol	ZDHHC4	7p22.1	ENSG00000136247	HGNC:18471	ZDHHC4	47.01	protein_coding
ARID4B	AT-rich interaction domain 4B	130.675	-0.196045	-0.317755	0.559588	-0.12171	0.755633	0.316962	Approved symbol	ARID4B	1q42.3	ENSG00000054267	HGNC:15550	ARID4B	39.95	protein_coding
RAPH1	Ras association (RalGDS/AF-6) and pleckstrin homology domains 1	1000.18	-0.0102583	0.0323703	0.580378	0.0426287	0.590636	0.316632	Approved symbol	RAPH1	2q33.2	ENSG00000173166	HGNC:14436	RAPH1	39.16	protein_coding
PIK3C2A	phosphatidylinositol-4-phosphate 3-kinase catalytic subunit type 2 alpha	357.952	-0.019378	0.369198	0.224977	0.388576	0.244355	0.316466	Approved symbol	PIK3C2A	11p15.1	ENSG00000011405	HGNC:8971	PIK3C2A	39.84	protein_coding
BMPR1A	bone morphogenetic protein receptor type 1A	112.201	-0.330055	-0.419647	0.392324	-0.0895918	0.722379	0.316394	Approved symbol	BMPR1A	10q23.2	ENSG00000107779	HGNC:1076	BMPR1A	39.9	protein_coding
RBM22	RNA binding motif protein 22	59.4937	-0.132669	0.506174	-0.138993	0.638843	-0.00632441	0.316259	Approved symbol	RBM22	5q33.1	ENSG00000086589	HGNC:25503	RBM22	43.27	protein_coding
SUPT4H1	SPT4 homolog, DSIF elongation factor subunit	171.707	-0.0396306	-0.107999	0.659952	-0.0683684	0.699583	0.315607	Approved symbol	SUPT4H1	17q22	ENSG00000213246	HGNC:11467	SUPT4H1	47.01	protein_coding
HIST2H2BE	histone cluster 2 H2B family member e	224.033	-0.169606	0.383084	-0.0912421	0.55269	0.0783639	0.315527	Approved symbol	HIST2H2BE	1q21.2	ENSG00000184678	HGNC:4760	HIST2H2BE	47.99	protein_coding
ZMAT2	zinc finger matrin-type 2	69.0456	0.00581548	0.10681	0.534873	0.100995	0.529058	0.315026	Approved symbol	ZMAT2	5q31.3	ENSG00000146007	HGNC:26433	ZMAT2	43.7	protein_coding
RASEF	RAS and EF-hand domain containing	85.5636	-0.247944	-0.103108	0.235882	0.144837	0.483827	0.314332	Approved symbol	RASEF	9q21.32	ENSG00000165105	HGNC:26464	RASEF	40	protein_coding
SUZ12	SUZ12 polycomb repressive complex 2 subunit	97.2782	-0.395227	0.232679	-0.394804	0.627907	0.000423175	0.314165	Approved symbol	SUZ12	17q11.2	ENSG00000178691	HGNC:17101	SUZ12	41	protein_coding
XPO4	exportin 4	233.212	-0.146328	0.291671	0.0431615	0.437999	0.18949	0.313745	Approved symbol	XPO4	13q12.11	ENSG00000132953	HGNC:17796	XPO4	38.5	protein_coding
SUGP2	SURP and G-patch domain containing 2	187.124	0.12053	0.53516	0.33313	0.41463	0.2126	0.313615	Approved symbol	SUGP2	19p13	ENSG00000064607	HGNC:18641	SUGP2	50	protein_coding
GUSBP1	glucuronidase, beta pseudogene 1	77.1988	-0.00583937	-0.0930534	0.708361	-0.0872141	0.714201	0.313493	Approved symbol	GUSBP1	5p14.3	ENSG00000183666	HGNC:13670	GUSBP1	37.03	transcribed_unprocessed_pseudogene
RAB7L1	RAB29, member RAS oncogene family	98.8283	-0.165869	-0.13307	0.427537	0.0327988	0.593406	0.313102	Previous symbol	RAB29	1q32.1	ENSG00000117280	HGNC:9789	RAB29	45.95	protein_coding
NAP1L1	nucleosome assembly protein 1 like 1	387.319	-0.496466	-0.281556	-0.0857382	0.21491	0.410727	0.312818	Approved symbol	NAP1L1	12q21.1	ENSG00000187109	HGNC:7637	NAP1L1	37.2	protein_coding
PRDX6	peroxiredoxin 6	171.061	-0.322926	-0.05519	0.0349347	0.267736	0.357861	0.312798	Approved symbol	PRDX6	1q25.1	ENSG00000117592	HGNC:16753	PRDX6	40.72	protein_coding
REV3L	REV3 like, DNA directed polymerase zeta catalytic subunit	515.47	-0.208868	0.267857	-0.0603837	0.476726	0.148484	0.312605	Approved symbol	REV3L	6q21	ENSG00000009413	HGNC:9968	REV3L	36.9	protein_coding
THOC1	THO complex 1	51.1777	-0.149017	-0.0465972	0.373625	0.102419	0.522642	0.31253	Approved symbol	THOC1	18p11.32	ENSG00000079134	HGNC:19070	THOC1	37.31	protein_coding
PIK3CA	phosphatidylinositol-4,5-bisphosphate 3-kinase catalytic subunit alpha	76.1723	0.15516	0.478767	0.456372	0.323606	0.301212	0.312409	Approved symbol	PIK3CA	3q26.32	ENSG00000121879	HGNC:8975	PIK3CA	35.78	protein_coding
EHBP1	EH domain binding protein 1	67.5846	-0.0974028	0.365166	0.064434	0.462568	0.161837	0.312203	Approved symbol	EHBP1	2p15	ENSG00000115504	HGNC:29144	EHBP1	36.7	protein_coding
TOR1AIP2	torsin 1A interacting protein 2	395.709	-0.149856	-0.136527	0.460215	0.0133297	0.610071	0.3117	Approved symbol	TOR1AIP2	1q25.2	ENSG00000169905	HGNC:24055	TOR1AIP2	38.85	protein_coding
GPBP1	GC-rich promoter binding protein 1	212.115	-0.306756	-0.371759	0.380761	-0.0650032	0.687517	0.311257	Approved symbol	GPBP1	5q11.2	ENSG00000062194	HGNC:29520	GPBP1	40.02	protein_coding
UBE2D2	ubiquitin conjugating enzyme E2 D2	150.917	-0.0749262	0.414095	0.0583465	0.489022	0.133273	0.311147	Approved symbol	UBE2D2	5q31.2	ENSG00000131508	HGNC:12475	UBE2D2	44.35	protein_coding
MIA3	MIA family member 3, ER export factor	90.2194	-0.157949	0.282287	0.024003	0.440236	0.181952	0.311094	Approved symbol	MIA3	1q41	ENSG00000154305	HGNC:24008	MIA3	39.16	protein_coding
ARF6	ADP ribosylation factor 6	193.496	-0.621778	-0.133854	-0.488242	0.487923	0.133536	0.31073	Approved symbol	ARF6	14q21.3	ENSG00000165527	HGNC:659	ARF6	43.17	protein_coding
TBCA	tubulin folding cofactor A	73.8565	-0.239146	-0.26674	0.40981	-0.027594	0.648956	0.310681	Approved symbol	TBCA	5q14.1	ENSG00000171530	HGNC:11579	TBCA	39.32	protein_coding
MKNK2	MAP kinase interacting serine/threonine kinase 2	89.9887	0.196053	0.620291	0.392196	0.424238	0.196144	0.310191	Approved symbol	MKNK2	19p13.3	ENSG00000099875	HGNC:7111	MKNK2	64.23	protein_coding
SYT1	synaptotagmin 1	242.058	-0.493576	-0.0367367	-0.330358	0.456839	0.163218	0.310028	Approved symbol	SYT1	12q21.2	ENSG00000067715	HGNC:11509	SYT1	35.61	protein_coding
TATDN1	TatD DNase domain containing 1	73.3209	-0.692637	-0.857401	0.0920806	-0.164764	0.784718	0.309977	Approved symbol	TATDN1	8q24.13	ENSG00000147687	HGNC:24220	TATDN1	40.76	protein_coding
VPS41	VPS41, HOPS complex subunit	176.143	0.184554	0.233854	0.75497	0.0493006	0.570417	0.309859	Approved symbol	VPS41	7p14.1	ENSG00000006715	HGNC:12713	VPS41	38.35	protein_coding
LIMS1	LIM zinc finger domain containing 1	83.5782	-0.562458	-0.249727	-0.255801	0.312732	0.306657	0.309694	Approved symbol	LIMS1	2q12.3	ENSG00000169756	HGNC:6616	LIMS1	41.38	protein_coding
IDI1	isopentenyl-diphosphate delta isomerase 1	195.933	-0.454243	-0.312599	0.023169	0.141644	0.477412	0.309528	Approved symbol	IDI1	10p15.3	ENSG00000067064	HGNC:5387	IDI1	43.02	protein_coding
PTP4A2	protein tyrosine phosphatase type IVA, member 2	270.613	-0.503732	-0.117992	-0.270544	0.385739	0.233188	0.309464	Approved symbol	PTP4A2	1p35.2	ENSG00000184007	HGNC:9635	PTP4A2	41.84	protein_coding
MAPK9	mitogen-activated protein kinase 9	193.711	-0.294127	-0.376402	0.406417	-0.0822755	0.700544	0.309134	Approved symbol	MAPK9	5q35.3	ENSG00000050748	HGNC:6886	MAPK9	43.58	protein_coding
BCAR1	BCAR1, Cas family scaffold protein	92.3092	-0.228585	0.375564	-0.21531	0.604148	0.0132747	0.308712	Approved symbol	BCAR1	16q23.1	ENSG00000050820	HGNC:971	BCAR1	59.7	protein_coding
NCOA1	nuclear receptor coactivator 1	155.729	0.275712	-0.0997828	1.26683	-0.375494	0.991115	0.30781	Approved symbol	NCOA1	2p23.3	ENSG00000084676	HGNC:7668	NCOA1	37.1	protein_coding
MKRN1	makorin ring finger protein 1	167.879	0.126453	0.456323	0.411167	0.32987	0.284714	0.307292	Approved symbol	MKRN1	7q34	ENSG00000133606	HGNC:7112	MKRN1	45.78	protein_coding
GTPBP5	mitochondrial ribosome associated GTPase 2	50.428	0.292179	0.843553	0.355312	0.551374	0.0631328	0.307253	Previous symbol	MTG2	20q13.33	ENSG00000101181	HGNC:16239	MTG2	49.97	protein_coding
KIAA2018	upstream transcription factor family member 3	225.748	-0.165129	-0.0396195	0.322613	0.12551	0.487742	0.306626	Previous symbol	USF3	3q13.2	ENSG00000176542	HGNC:30494	USF3	40.61	protein_coding
SPIN1	spindlin 1	344.586	-0.207231	-0.144712	0.342205	0.0625195	0.549436	0.305978	Approved symbol	SPIN1	9q22.1	ENSG00000106723	HGNC:11243	SPIN1	41.25	protein_coding
SRPK1	SRSF protein kinase 1	227.814	-0.213344	-0.157338	0.342261	0.0560054	0.555605	0.305805	Approved symbol	SRPK1	6p21.31	ENSG00000096063	HGNC:11305	SRPK1	40.48	protein_coding
PIK3R3	phosphoinositide-3-kinase regulatory subunit 3	407.336	-0.17368	0.0316621	0.232343	0.205342	0.406023	0.305683	Approved symbol	PIK3R3	1p34.1	ENSG00000117461	HGNC:8981	PIK3R3	40.27	protein_coding
FAM104A	family with sequence similarity 104 member A	73.2309	-0.214904	0.0690123	0.11191	0.283917	0.326814	0.305365	Approved symbol	FAM104A	17q25.1	ENSG00000133193	HGNC:25918	FAM104A	43.89	protein_coding
RAB2A	RAB2A, member RAS oncogene family	170.464	-0.546769	0.125588	-0.60895	0.672357	-0.0621806	0.305088	Approved symbol	RAB2A	8q12.1-q12.2	ENSG00000104388	HGNC:9763	RAB2A	39.18	protein_coding
CLCN7	chloride voltage-gated channel 7	60.49	-0.0772641	0.384565	0.0705218	0.461829	0.147786	0.304808	Approved symbol	CLCN7	16p13.3	ENSG00000103249	HGNC:2025	CLCN7	60.03	protein_coding
TMEM194A	nuclear envelope integral membrane protein 1	93.6235	-0.204385	0.168177	0.0317629	0.372562	0.236148	0.304355	Previous symbol	NEMP1	12q13.3	ENSG00000166881	HGNC:29001	NEMP1	44.16	protein_coding
KIAA0146	scaffold protein involved in DNA repair	69.1308	0.0622773	0.895419	-0.16269	0.833141	-0.224968	0.304087	Previous symbol	SPIDR	8q11.21	ENSG00000164808	HGNC:28971	SPIDR	40.78	protein_coding
CPEB2	cytoplasmic polyadenylation element binding protein 2	72.4276	-0.597044	0.231818	-0.817885	0.828861	-0.220841	0.30401	Approved symbol	CPEB2	4p15.32	ENSG00000137449	HGNC:21745	CPEB2	34.97	protein_coding
FERMT2	fermitin family member 2	116.602	-0.183845	-0.0598487	0.299717	0.123997	0.483562	0.303779	Approved symbol	FERMT2	14q22.1	ENSG00000073712	HGNC:15767	FERMT2	39.3	protein_coding
TMX1	thioredoxin related transmembrane protein 1	168.205	-0.436448	0.0917035	-0.358034	0.528152	0.0784139	0.303283	Approved symbol	TMX1	14q22.1	ENSG00000139921	HGNC:15487	TMX1	36.96	protein_coding
CHMP2B	charged multivesicular body protein 2B	164.236	-0.759452	-0.333592	-0.579994	0.425859	0.179457	0.302658	Approved symbol	CHMP2B	3p11.2	ENSG00000083937	HGNC:24537	CHMP2B	34.78	protein_coding
MBOAT2	membrane bound O-acyltransferase domain containing 2	50.7666	-0.407549	0.301168	-0.511024	0.708717	-0.103475	0.302621	Approved symbol	MBOAT2	2p25.1	ENSG00000143797	HGNC:25193	MBOAT2	40.17	protein_coding
ARHGAP5	Rho GTPase activating protein 5	472.37	-0.678815	-0.181491	-0.571541	0.497323	0.107274	0.302299	Approved symbol	ARHGAP5	14q12	ENSG00000100852	HGNC:675	ARHGAP5	36.95	protein_coding
HNRNPA3	heterogeneous nuclear ribonucleoprotein A3	339.783	-0.519367	-0.319362	-0.115494	0.200005	0.403873	0.301939	Approved symbol	HNRNPA3	2q31.2	ENSG00000170144	HGNC:24941	HNRNPA3	40	protein_coding
DIDO1	death inducer-obliterator 1	267.376	-0.139564	-0.142352	0.467032	-0.00278733	0.606596	0.301904	Approved symbol	DIDO1	20q13.33	ENSG00000101191	HGNC:2680	DIDO1	49.19	protein_coding
KIAA0101	PCNA clamp associated factor	65.9071	-0.461007	-1.13375	0.815049	-0.672747	1.27606	0.301654	Previous symbol	PCLAF	15q22.31	ENSG00000166803	HGNC:28961	PCLAF	43.34	protein_coding
RAPGEF2	Rap guanine nucleotide exchange factor 2	92.8857	-0.101896	-0.128352	0.527337	-0.026456	0.629234	0.301389	Approved symbol	RAPGEF2	4q32.1	ENSG00000109756	HGNC:16854	RAPGEF2	36.75	protein_coding
RBM12	RNA binding motif protein 12	148.055	-0.557832	-0.32196	-0.191846	0.235872	0.365986	0.300929	Approved symbol	RBM12	20q11.22	ENSG00000244462	HGNC:9898	RBM12	39.8	protein_coding
CROT	carnitine O-octanoyltransferase	81.2539	-0.615709	-0.321829	-0.308182	0.29388	0.307526	0.300703	Approved symbol	CROT	7q21.12	ENSG00000005469	HGNC:2366	CROT	37.43	protein_coding
KIAA0182	Gse1 coiled-coil protein	991.566	0.106858	0.29024	0.524291	0.183382	0.417433	0.300408	Previous symbol	GSE1	16q24.1	ENSG00000131149	HGNC:28979	GSE1	56.58	protein_coding
MAP2K4	mitogen-activated protein kinase kinase 4	110.354	-0.0843108	-0.0469028	0.478974	0.037408	0.563285	0.300346	Approved symbol	MAP2K4	17p12	ENSG00000065559	HGNC:6844	MAP2K4	37.09	protein_coding
SECISBP2	SECIS binding protein 2	155.314	-0.134679	-0.0225043	0.353833	0.112175	0.488513	0.300344	Approved symbol	SECISBP2	9q22.2	ENSG00000187742	HGNC:30972	SECISBP2	42.36	protein_coding
TRPM7	transient receptor potential cation channel subfamily M member 7	746.203	-0.112493	0.328138	0.0472953	0.440631	0.159789	0.30021	Approved symbol	TRPM7	15q21.2	ENSG00000092439	HGNC:17994	TRPM7	38.89	protein_coding
IRS1	insulin receptor substrate 1	378.254	-0.128659	0.2349	0.10714	0.363559	0.2358	0.29968	Approved symbol	IRS1	2q36.3	ENSG00000169047	HGNC:6125	IRS1	40.89	protein_coding
FAM120B	family with sequence similarity 120B	69.2532	-0.0398405	0.324419	0.194618	0.36426	0.234458	0.299359	Approved symbol	FAM120B	6q27	ENSG00000275333	HGNC:21109	FAM120B	46.1	protein_coding
RNF111	ring finger protein 111	63.0108	-0.291338	-0.230299	0.246039	0.0610385	0.537377	0.299208	Approved symbol	RNF111	15q22.1-q22.2	ENSG00000157450	HGNC:17384	RNF111	39.52	protein_coding
COX7A2L	cytochrome c oxidase subunit 7A2 like	119.262	-0.0348011	0.226839	0.301406	0.26164	0.336207	0.298924	Approved symbol	COX7A2L	2p21	ENSG00000115944	HGNC:2289	COX7A2L	44	protein_coding
RLF	rearranged L-myc fusion	105.145	-0.183123	0.0632199	0.168007	0.246343	0.35113	0.298736	Approved symbol	RLF	1p34.2	ENSG00000117000	HGNC:10025	RLF	39.69	protein_coding
ENPP1	ectonucleotide pyrophosphatase/phosphodiesterase 1	105.758	-0.0333943	0.364112	0.165743	0.397507	0.199137	0.298322	Approved symbol	ENPP1	6q23.2	ENSG00000197594	HGNC:3356	ENPP1	38.19	protein_coding
DMXL2	Dmx like 2	327.713	0.0988789	0.16611	0.627254	0.0672312	0.528375	0.297803	Approved symbol	DMXL2	15q21.2	ENSG00000104093	HGNC:2938	DMXL2	36.95	protein_coding
ITPR2	inositol 1,4,5-trisphosphate receptor type 2	128.694	0.191337	0.423865	0.553581	0.232528	0.362244	0.297386	Approved symbol	ITPR2	12p11.23	ENSG00000123104	HGNC:6181	ITPR2	38.25	protein_coding
RICTOR	RPTOR independent companion of MTOR complex 2	182.541	-0.360586	-0.0474725	-0.0800649	0.313113	0.280521	0.296817	Approved symbol	RICTOR	5p13.1	ENSG00000164327	HGNC:28611	RICTOR	35.53	protein_coding
CPE	carboxypeptidase E	76.3101	-0.557778	-0.27018	-0.251833	0.287598	0.305945	0.296771	Approved symbol	CPE	4q32.3	ENSG00000109472	HGNC:2303	CPE	38.23	protein_coding
CNOT6L	CCR4-NOT transcription complex subunit 6 like	100.196	-0.438686	-0.0608101	-0.223778	0.377876	0.214908	0.296392	Approved symbol	CNOT6L	4q21.1	ENSG00000138767	HGNC:18042	CNOT6L	36.25	protein_coding
WDR33	WD repeat domain 33	144.87	-0.319587	-0.0367935	-0.0109122	0.282793	0.308674	0.295734	Approved symbol	WDR33	2q14.3	ENSG00000136709	HGNC:25651	WDR33	41.82	protein_coding
SLC7A2	solute carrier family 7 member 2	1545.05	-0.413946	-0.0827884	-0.155039	0.331158	0.258907	0.295033	Approved symbol	SLC7A2	8p22	ENSG00000003989	HGNC:11060	SLC7A2	40.13	protein_coding
MCTS1	MCTS1, re-initiation and release factor	80.7444	-0.160019	0.57438	-0.305326	0.7344	-0.145306	0.294547	Approved symbol	MCTS1	Xq24	ENSG00000232119	HGNC:23357	MCTS1	39.24	protein_coding
C1orf21	chromosome 1 open reading frame 21	173.867	0.0363435	-0.185308	0.846939	-0.221651	0.810595	0.294472	Approved symbol	C1orf21	1q25.3	ENSG00000116667	HGNC:15494	C1orf21	40.26	protein_coding
DENR	density regulated re-initiation and release factor	203.648	-0.310473	0.252297	-0.286114	0.56277	0.0243592	0.293565	Approved symbol	DENR	12q24.31	ENSG00000139726	HGNC:2769	DENR	42.12	protein_coding
HSDL1	hydroxysteroid dehydrogenase like 1	100.598	-0.223873	0.127281	0.0120218	0.351154	0.235895	0.293524	Approved symbol	HSDL1	16q24.1	ENSG00000103160	HGNC:16475	HSDL1	45.07	protein_coding
INTS2	integrator complex subunit 2	243.925	-0.0839623	-0.0760254	0.49423	0.00793696	0.578192	0.293065	Approved symbol	INTS2	17q23.2	ENSG00000108506	HGNC:29241	INTS2	39.68	protein_coding
RABL3	RAB, member of RAS oncogene family like 3	60.5947	-0.156792	-0.591883	0.864275	-0.435092	1.02107	0.292987	Approved symbol	RABL3	3q13.33	ENSG00000144840	HGNC:18072	RABL3	37.93	protein_coding
C3orf23	T cell activation inhibitor, mitochondrial	51.0918	-0.414814	-0.424178	0.18029	-0.0093638	0.595105	0.29287	Previous symbol	TCAIM	3p21.31	ENSG00000179152	HGNC:25241	TCAIM	39.47	protein_coding
FAM120AOS	family with sequence similarity 120A opposite strand	147.965	-0.140274	0.207532	0.0975116	0.347805	0.237785	0.292795	Approved symbol	FAM120AOS	9q22.31	ENSG00000188938	HGNC:23389	FAM120AOS	50.78	protein_coding
ACTR2	ARP2 actin related protein 2 homolog	480.122	-0.662542	-0.437494	-0.302827	0.225048	0.359715	0.292382	Approved symbol	ACTR2	2p14	ENSG00000138071	HGNC:169	ACTR2	39.48	protein_coding
LMBRD1	LMBR1 domain containing 1	62.0321	0.0073371	-0.241506	0.840928	-0.248843	0.833591	0.292374	Approved symbol	LMBRD1	6q13	ENSG00000168216	HGNC:23038	LMBRD1	35	protein_coding
NASP	nuclear autoantigenic sperm protein	54.1725	0.0422133	-0.529206	1.19798	-0.57142	1.15577	0.292174	Approved symbol	NASP	1p34.1	ENSG00000132780	HGNC:7644	NASP	42.9	protein_coding
BRIP1	BRCA1 interacting protein C-terminal helicase 1	689.757	-0.429053	-0.305665	0.0306365	0.123388	0.459689	0.291539	Approved symbol	BRIP1	17q23.2	ENSG00000136492	HGNC:20473	BRIP1	35.92	protein_coding
POMGNT1	protein O-linked mannose N-acetylglucosaminyltransferase 1 (beta 1,2-)	51.3927	0.15895	0.715489	0.185439	0.556538	0.0264886	0.291514	Approved symbol	POMGNT1	1p34.1	ENSG00000085998	HGNC:19139	POMGNT1	49.39	protein_coding
STK38L	serine/threonine kinase 38 like	69.2319	-0.445818	-0.395801	0.0861165	0.0500174	0.531935	0.290976	Approved symbol	STK38L	12p11.23	ENSG00000211455	HGNC:17848	STK38L	37.77	protein_coding
MCM3AP	minichromosome maintenance complex component 3 associated protein	305.965	0.321252	0.0231676	1.20073	-0.298085	0.879478	0.290697	Approved symbol	MCM3AP	21q22.3	ENSG00000160294	HGNC:6946	MCM3AP	47.4	protein_coding
UBP1	upstream binding protein 1	297.565	-0.211328	0.0972386	0.0611105	0.308567	0.272439	0.290503	Approved symbol	UBP1	3p22.3	ENSG00000153560	HGNC:12507	UBP1	40.23	protein_coding
RABEP1	rabaptin, RAB GTPase binding effector protein 1	193.095	-0.463466	0.0550313	-0.401431	0.518497	0.0620349	0.290266	Approved symbol	RABEP1	17p13.2	ENSG00000029725	HGNC:17677	RABEP1	41.37	protein_coding
AHCYL1	adenosylhomocysteinase like 1	215.504	0.135726	0.122986	0.728543	-0.0127397	0.592817	0.290039	Approved symbol	AHCYL1	1p13.3	ENSG00000168710	HGNC:344	AHCYL1	40.97	protein_coding
RYBP	RING1 and YY1 binding protein	122.454	-0.38125	-0.0159407	-0.166613	0.365309	0.214637	0.289973	Approved symbol	RYBP	3p13	ENSG00000163602	HGNC:10480	RYBP	38.33	protein_coding
CHST15	carbohydrate sulfotransferase 15	121.717	0.341053	0.839633	0.422299	0.49858	0.0812467	0.289913	Approved symbol	CHST15	10q26.13	ENSG00000182022	HGNC:18137	CHST15	50.24	protein_coding
RC3H1	ring finger and CCCH-type domains 1	340.706	-0.419937	0.0541599	-0.314933	0.474096	0.105003	0.28955	Approved symbol	RC3H1	1q25.1	ENSG00000135870	HGNC:29434	RC3H1	38.58	protein_coding
USP24	ubiquitin specific peptidase 24	226.642	-0.193206	0.0510741	0.140738	0.24428	0.333943	0.289111	Approved symbol	USP24	1p32.3	ENSG00000162402	HGNC:12623	USP24	37.78	protein_coding
TMEM64	transmembrane protein 64	540.175	-0.621306	-0.302685	-0.361704	0.31862	0.259601	0.289111	Approved symbol	TMEM64	8q21.3	ENSG00000180694	HGNC:25441	TMEM64	38.54	protein_coding
PNN	pinin, desmosome associated protein	141.254	-0.244183	0.162106	-0.0723305	0.406288	0.171852	0.28907	Approved symbol	PNN	14q21.1	ENSG00000100941	HGNC:9162	PNN	40.65	protein_coding
SSH3	slingshot protein phosphatase 3	91.0627	-0.0971532	0.83663	-0.454188	0.933783	-0.357035	0.288374	Approved symbol	SSH3	11q13.2	ENSG00000172830	HGNC:30581	SSH3	61.26	protein_coding
STRBP	spermatid perinuclear RNA binding protein	164.433	-0.311927	-0.0821195	0.0348992	0.229808	0.346826	0.288317	Approved symbol	STRBP	9q33.1-q33.3	ENSG00000165209	HGNC:16462	STRBP	39.12	protein_coding
FXR1	FMR1 autosomal homolog 1	144.962	-0.146448	-0.0906705	0.37429	0.0557774	0.520738	0.288258	Approved symbol	FXR1	3q26.33	ENSG00000114416	HGNC:4023	FXR1	38.94	protein_coding
ARID1B	AT-rich interaction domain 1B	70.6213	0.0414585	0.855065	-0.197592	0.813607	-0.239051	0.287278	Approved symbol	ARID1B	6q25.3	ENSG00000049618	HGNC:18040	ARID1B	40.87	protein_coding
TSPAN3	tetraspanin 3	98.5345	-0.081321	-0.538719	0.950409	-0.457398	1.03173	0.287166	Approved symbol	TSPAN3	15q24.3	ENSG00000140391	HGNC:17752	TSPAN3	41.92	protein_coding
MRPS27	mitochondrial ribosomal protein S27	84.8186	0.434819	0.0512852	1.39217	-0.383534	0.957348	0.286907	Approved symbol	MRPS27	5q13.2	ENSG00000113048	HGNC:14512	MRPS27	38.95	protein_coding
ELAVL1	ELAV like RNA binding protein 1	99.1996	0.0735026	-0.0611762	0.780903	-0.134679	0.7074	0.286361	Approved symbol	ELAVL1	19p13.2	ENSG00000066044	HGNC:3312	ELAVL1	52.21	protein_coding
VPS45	vacuolar protein sorting 45 homolog	120.161	-0.222472	0.163984	-0.0364189	0.386456	0.186053	0.286255	Approved symbol	VPS45	1q21.2	ENSG00000136631	HGNC:14579	VPS45	39.17	protein_coding
PSMD9	proteasome 26S subunit, non-ATPase 9	51.9142	-0.110843	0.0437101	0.306983	0.154553	0.417825	0.286189	Approved symbol	PSMD9	12q24.31	ENSG00000110801	HGNC:9567	PSMD9	47.48	protein_coding
FOXA1	forkhead box A1	277.716	-0.188125	-0.00881306	0.204778	0.179312	0.392903	0.286108	Approved symbol	FOXA1	14q21.1	ENSG00000129514	HGNC:5021	FOXA1	52.47	protein_coding
WRB	tryptophan rich basic protein	102.515	-0.472848	-0.367987	-0.00598769	0.104861	0.46686	0.28586	Approved symbol	WRB	21q22.2	ENSG00000182093	HGNC:12790	WRB	44.24	protein_coding
OBSL1	obscurin like 1	120.026	0.100376	0.158449	0.613126	0.0580729	0.51275	0.285411	Approved symbol	OBSL1	2q35	ENSG00000124006	HGNC:29092	OBSL1	58.29	protein_coding
FAM108C1	abhydrolase domain containing 17C	83.5502	-0.339662	-0.424133	0.315378	-0.0844714	0.65504	0.285284	Previous symbol	ABHD17C	15q25.1	ENSG00000136379	HGNC:26925	ABHD17C	42.95	protein_coding
ULK3	unc-51 like kinase 3	51.248	0.312934	0.739849	0.456096	0.426916	0.143162	0.285039	Approved symbol	ULK3	15q24.1	ENSG00000140474	HGNC:19703	ULK3	59.87	protein_coding
EDEM3	ER degradation enhancing alpha-mannosidase like protein 3	136.206	-0.27309	-0.179004	0.201938	0.0940859	0.475028	0.284557	Approved symbol	EDEM3	1q25.3	ENSG00000116406	HGNC:16787	EDEM3	34.39	protein_coding
CPD	carboxypeptidase D	209.132	-0.439884	0.124827	-0.436419	0.564712	0.00346559	0.284089	Approved symbol	CPD	17q11.2	ENSG00000108582	HGNC:2301	CPD	38.53	protein_coding
CYBA	cytochrome b-245 alpha chain	57.2548	-0.484372	-0.124984	-0.275674	0.359388	0.208698	0.284043	Approved symbol	CYBA	16q24.2	ENSG00000051523	HGNC:2577	CYBA	61.89	protein_coding
FAM116A	DENN domain containing 6A	54.8901	0.050876	-0.359156	1.02862	-0.410032	0.977741	0.283855	Previous symbol	DENND6A	3p14.3	ENSG00000174839	HGNC:26635	DENND6A	39.72	protein_coding
LOC100499466		804.513	-0.161071	0.0556598	0.189898	0.216731	0.350969	0.28385	Unmatched
LRIG3	leucine rich repeats and immunoglobulin like domains 3	52.5684	-0.113777	-0.0872282	0.426796	0.0265488	0.540573	0.283561	Approved symbol	LRIG3	12q14.1	ENSG00000139263	HGNC:30991	LRIG3	39.12	protein_coding
PTPN3	protein tyrosine phosphatase, non-receptor type 3	88.1549	-0.0972017	-0.39799	0.770441	-0.300788	0.867643	0.283427	Approved symbol	PTPN3	9q31	ENSG00000070159	HGNC:9655	PTPN3	45.34	protein_coding
OTUD6B	OTU domain containing 6B	102.289	-0.630999	-0.0068491	-0.68843	0.62415	-0.0574311	0.28336	Approved symbol	OTUD6B	8q21.3	ENSG00000155100	HGNC:24281	OTUD6B	34.94	protein_coding
2018-09-02	septin 2	604.063	-0.253123	0.101736	-0.041466	0.354859	0.211657	0.283258	Approved symbol	2018-09-02	2q37.3	ENSG00000168385	HGNC:7729	2018-09-02	41.89	protein_coding
TBK1	TANK binding kinase 1	144.021	-0.614646	-0.296861	-0.365921	0.317785	0.248726	0.283255	Approved symbol	TBK1	12q14.2	ENSG00000183735	HGNC:11584	TBK1	37.87	protein_coding
SECISBP2L	SECIS binding protein 2 like	138.151	-0.315897	-0.197025	0.131518	0.118872	0.447414	0.283143	Approved symbol	SECISBP2L	15q21.1	ENSG00000138593	HGNC:28997	SECISBP2L	36.79	protein_coding
GAS5	growth arrest specific 5 (non-protein coding)	197.601	-0.177275	-0.631106	0.842408	-0.453831	1.01968	0.282926	Approved symbol	GAS5	1q25.1	ENSG00000234741	HGNC:16355	GAS5	46.16	processed_transcript
BTG1	BTG anti-proliferation factor 1	372.826	-0.634264	-0.177653	-0.525772	0.456611	0.108492	0.282551	Approved symbol	BTG1	12q21.33	ENSG00000133639	HGNC:1130	BTG1	42.46	protein_coding
REST	RE1 silencing transcription factor	269.267	-0.160117	-0.178996	0.423389	-0.0188796	0.583505	0.282313	Approved symbol	REST	4q12	ENSG00000084093	HGNC:9966	REST	43.58	protein_coding
DPY19L4	dpy-19 like 4	202.314	-0.217619	0.147713	-0.0194526	0.365332	0.198167	0.281749	Approved symbol	DPY19L4	8q22.1	ENSG00000156162	HGNC:27829	DPY19L4	40.06	protein_coding
PSMD6	proteasome 26S subunit, non-ATPase 6	1182.74	-0.178629	0.0685966	0.137256	0.247225	0.315885	0.281555	Approved symbol	PSMD6	3p14.1	ENSG00000163636	HGNC:9564	PSMD6	39.12	protein_coding
AMD1	adenosylmethionine decarboxylase 1	276.555	-0.36268	-0.116123	-0.0470861	0.246557	0.315594	0.281075	Approved symbol	AMD1	6q21	ENSG00000123505	HGNC:457	AMD1	41.53	protein_coding
SEMA3C	semaphorin 3C	333.069	-0.492465	-0.195597	-0.22738	0.296868	0.265085	0.280976	Approved symbol	SEMA3C	7q21.11	ENSG00000075223	HGNC:10725	SEMA3C	35.82	protein_coding
SH3GLB1	SH3 domain containing GRB2 like, endophilin B1	72.8006	-0.291258	-0.381957	0.361001	-0.0906997	0.652258	0.280779	Approved symbol	SH3GLB1	1p22.3	ENSG00000097033	HGNC:10833	SH3GLB1	36.11	protein_coding
PAIP1	poly(A) binding protein interacting protein 1	128.356	-0.0788927	0.230954	0.172703	0.309847	0.251595	0.280721	Approved symbol	PAIP1	5p12	ENSG00000172239	HGNC:16945	PAIP1	38.36	protein_coding
EAF1	ELL associated factor 1	210.136	-0.110178	0.446475	-0.106775	0.556653	0.00340232	0.280028	Approved symbol	EAF1	3p25.1	ENSG00000144597	HGNC:20907	EAF1	43.63	protein_coding
PGM2L1	phosphoglucomutase 2 like 1	186.561	-0.0858166	-0.0423095	0.430601	0.0435071	0.516417	0.279962	Approved symbol	PGM2L1	11q13.4	ENSG00000165434	HGNC:20898	PGM2L1	37.48	protein_coding
ZNF770	zinc finger protein 770	121.245	-0.529701	-0.0547926	-0.444941	0.474908	0.0847602	0.279834	Approved symbol	ZNF770	15q14	ENSG00000198146	HGNC:26061	ZNF770	37.91	protein_coding
PBX1	PBX homeobox 1	691.618	-0.171396	0.218188	-0.00250326	0.389583	0.168892	0.279238	Approved symbol	PBX1	1q23.3	ENSG00000185630	HGNC:8632	PBX1	41.67	protein_coding
TIMP3	TIMP metallopeptidase inhibitor 3	586.229	-0.048649	0.344028	0.116907	0.392677	0.165556	0.279116	Approved symbol	TIMP3	22q12.3	ENSG00000100234	HGNC:11822	TIMP3	47.18	protein_coding
HNRNPA2B1	heterogeneous nuclear ribonucleoprotein A2/B1	1005.73	-0.334735	-0.133578	0.021386	0.201157	0.356121	0.278639	Approved symbol	HNRNPA2B1	7p15.2	ENSG00000122566	HGNC:5033	HNRNPA2B1	40.07	protein_coding
FAM49B	family with sequence similarity 49 member B	136.053	-0.461789	0.119311	-0.485812	0.581099	-0.0240235	0.278538	Approved symbol	FAM49B	8q24.21	ENSG00000153310	HGNC:25216	FAM49B	42.04	protein_coding
DHRS3	dehydrogenase/reductase 3	72.8356	-0.0122326	0.569007	-0.0366932	0.58124	-0.0244606	0.27839	Approved symbol	DHRS3	1p36.21	ENSG00000162496	HGNC:17693	DHRS3	51.31	protein_coding
NGFRAP1	brain expressed X-linked 3	82.1512	-0.0158673	0.0418645	0.482579	0.0577317	0.498446	0.278089	Previous symbol	BEX3	Xq22.2	ENSG00000166681	HGNC:13388	BEX3	57.48	protein_coding
SNX3	sorting nexin 3	149.874	-0.310381	0.118973	-0.184121	0.429354	0.12626	0.277807	Approved symbol	SNX3	6q21	ENSG00000112335	HGNC:11174	SNX3	41.16	protein_coding
CBX3	chromobox 3	340.64	-0.301322	-0.0340292	-0.0131253	0.267293	0.288197	0.277745	Approved symbol	CBX3	7p15.2	ENSG00000122565	HGNC:1553	CBX3	41.57	protein_coding
SEC11A	SEC11 homolog A, signal peptidase complex subunit	185.136	-0.288125	-0.130386	0.109587	0.157739	0.397713	0.277726	Approved symbol	SEC11A	15q25.2	ENSG00000140612	HGNC:17718	SEC11A	42.41	protein_coding
COX4NB	ER membrane protein complex subunit 8	53.2924	-0.387181	0.123385	-0.342419	0.510566	0.044762	0.277664	Previous symbol	EMC8	16q24.1	ENSG00000131148	HGNC:7864	EMC8	48.89	protein_coding
TRMT12	tRNA methyltransferase 12 homolog	54.1715	0.181642	0.339052	0.579205	0.157409	0.397563	0.277486	Approved symbol	TRMT12	8q24.13	ENSG00000183665	HGNC:26091	TRMT12	43.63	protein_coding
ZNF281	zinc finger protein 281	65.4823	-0.294878	0.102717	-0.138611	0.397595	0.156267	0.276931	Approved symbol	ZNF281	1q32.1	ENSG00000162702	HGNC:13075	ZNF281	43.03	protein_coding
RN45S	45S Pre-ribosomal RNA	230192	-1.0512	-0.945701	-0.604037	0.105495	0.44716	0.276328	Unmatched	n/a	n/a
ATP6V1A	ATPase H+ transporting V1 subunit A	283.85	-0.245098	0.229551	-0.167581	0.474649	0.0775171	0.276083	Approved symbol	ATP6V1A	3q13.31	ENSG00000114573	HGNC:851	ATP6V1A	38.22	protein_coding
LEPROT	leptin receptor overlapping transcript	113.337	-0.33359	-0.206205	0.0905796	0.127384	0.424169	0.275777	Approved symbol	LEPROT	1p31.3	ENSG00000213625	HGNC:29477	LEPROT	40.78	protein_coding
DAP3	death associated protein 3	106.944	0.411594	0.51949	0.854632	0.107895	0.443038	0.275467	Approved symbol	DAP3	1q22	ENSG00000132676	HGNC:2673	DAP3	44.89	protein_coding
EXOC6	exocyst complex component 6	57.1979	-0.284888	0.261399	-0.280798	0.546287	0.00408995	0.275189	Approved symbol	EXOC6	10q23.33	ENSG00000138190	HGNC:23196	EXOC6	37.36	protein_coding
TRIM8	tripartite motif containing 8	76.3059	0.0914576	0.877385	-0.144244	0.785927	-0.235701	0.275113	Approved symbol	TRIM8	10q24.32	ENSG00000171206	HGNC:15579	TRIM8	58.57	protein_coding
RBMX	RNA binding motif protein, X-linked	310.599	-0.131724	0.209365	0.0768832	0.341089	0.208607	0.274848	Approved symbol	RBMX	Xq26.3	ENSG00000147274	HGNC:9910	RBMX	43.01	protein_coding
CRKL	CRK like proto-oncogene, adaptor protein	179.091	0.00620796	0.316871	0.244068	0.310663	0.23786	0.274262	Approved symbol	CRKL	22q11.21	ENSG00000099942	HGNC:2363	CRKL	45.76	protein_coding
ANKRD12	ankyrin repeat domain 12	235.376	-0.400894	0.229306	-0.482668	0.6302	-0.0817745	0.274213	Approved symbol	ANKRD12	18p11.22	ENSG00000101745	HGNC:29135	ANKRD12	37.33	protein_coding
SLC35A1	solute carrier family 35 member A1	105.859	-0.168259	0.137104	0.0746927	0.305362	0.242951	0.274157	Approved symbol	SLC35A1	6q15	ENSG00000164414	HGNC:11021	SLC35A1	39.25	protein_coding
STX12	syntaxin 12	61.6352	-0.425678	0.0333736	-0.336867	0.459052	0.0888116	0.273932	Approved symbol	STX12	1p35.3	ENSG00000117758	HGNC:11430	STX12	41.41	protein_coding
CAMK2N1	calcium/calmodulin dependent protein kinase II inhibitor 1	125.985	-0.0647613	0.558554	-0.141198	0.623315	-0.0764365	0.273439	Approved symbol	CAMK2N1	1p36.12	ENSG00000162545	HGNC:24190	CAMK2N1	57.6	protein_coding
TET2	tet methylcytosine dioxygenase 2	317.873	-0.0992035	0.415532	-0.0675994	0.514736	0.0316041	0.27317	Approved symbol	TET2	4q24	ENSG00000168769	HGNC:25941	TET2	36.29	protein_coding
USP38	ubiquitin specific peptidase 38	119.637	0.140275	0.41603	0.410779	0.275755	0.270505	0.27313	Approved symbol	USP38	4q31.21	ENSG00000170185	HGNC:20067	USP38	35.49	protein_coding
C14orf118	G-patch domain containing 2 like	68.304	-0.0289965	0.906184	-0.418244	0.935181	-0.389247	0.272967	Previous symbol	GPATCH2L	14q24.3	ENSG00000089916	HGNC:20210	GPATCH2L	39.76	protein_coding
NETO2	neuropilin and tolloid like 2	86.2114	0.150544	0.419232	0.427224	0.268687	0.27668	0.272684	Approved symbol	NETO2	16q12.1	ENSG00000171208	HGNC:14644	NETO2	38.7	protein_coding
ZMYM4	zinc finger MYM-type containing 4	158.266	-0.0370885	0.0972059	0.373741	0.134294	0.41083	0.272562	Approved symbol	ZMYM4	1p34.3	ENSG00000146463	HGNC:13055	ZMYM4	38.64	protein_coding
C14orf133	VPS33B interacting protein, apical-basolateral polarity regulator, spe-39 homolog	60.9205	0.276794	0.233459	0.864615	-0.0433357	0.587821	0.272243	Previous symbol	VIPAS39	14q24.3	ENSG00000151445	HGNC:20347	VIPAS39	41.62	protein_coding
MGA	MGA, MAX dimerization protein	309.725	0.0845324	0.422319	0.290594	0.337787	0.206062	0.271924	Approved symbol	MGA	15q15	ENSG00000174197	HGNC:14010	MGA	40.41	protein_coding
NFKB1	nuclear factor kappa B subunit 1	55.2168	-0.150871	-0.206089	0.447706	-0.0552177	0.598577	0.27168	Approved symbol	NFKB1	4q24	ENSG00000109320	HGNC:7794	NFKB1	37.86	protein_coding
IKZF2	IKAROS family zinc finger 2	84.4179	-0.762949	-0.0750976	-0.910393	0.687851	-0.147445	0.270203	Approved symbol	IKZF2	2q34	ENSG00000030419	HGNC:13177	IKZF2	34.84	protein_coding
NAA10	N(alpha)-acetyltransferase 10, NatA catalytic subunit	68.4637	-0.0633258	-0.0967528	0.509673	-0.033427	0.572998	0.269786	Approved symbol	NAA10	Xq28	ENSG00000102030	HGNC:18704	NAA10	58.17	protein_coding
MBOAT1	membrane bound O-acyltransferase domain containing 1	58.0627	0.330263	0.667391	0.531432	0.337128	0.201169	0.269148	Approved symbol	MBOAT1	6p22.3	ENSG00000172197	HGNC:21579	MBOAT1	42.01	protein_coding
CYFIP2	cytoplasmic FMR1 interacting protein 2	52.4992	0.00852478	0.514485	0.0407852	0.505961	0.0322604	0.269111	Approved symbol	CYFIP2	5q33.3	ENSG00000055163	HGNC:13760	CYFIP2	44.29	protein_coding
CDK7	cyclin dependent kinase 7	57.1013	-0.175893	0.434587	-0.248443	0.610481	-0.0725501	0.268965	Approved symbol	CDK7	5q13.2	ENSG00000277273	HGNC:1778	CDK7	40.47	protein_coding
STAU2	staufen double-stranded RNA binding protein 2	95.15	-0.41607	-0.313126	0.0188543	0.102945	0.434925	0.268935	Approved symbol	STAU2	8q21.11	ENSG00000040341	HGNC:11371	STAU2	38.25	protein_coding
2018-03-07	membrane associated ring-CH-type finger 7	248.421	-0.537	-0.116573	-0.419628	0.420428	0.117372	0.2689	Approved symbol	2018-03-07	2q24.2	ENSG00000136536	HGNC:17393	2018-03-07	38.09	protein_coding
ENC1	ectodermal-neural cortex 1	99.1487	0.162006	0.078054	0.783248	-0.0839525	0.621241	0.268644	Approved symbol	ENC1	5q13.3	ENSG00000171617	HGNC:3345	ENC1	45.65	protein_coding
PRPF4B	pre-mRNA processing factor 4B	250.53	-0.262126	0.189797	-0.177528	0.451923	0.084598	0.268261	Approved symbol	PRPF4B	6p25.2	ENSG00000112739	HGNC:17346	PRPF4B	38.36	protein_coding
DCP2	decapping mRNA 2	271.453	-0.39058	-0.555572	0.310331	-0.164992	0.700911	0.267959	Approved symbol	DCP2	5q22.2	ENSG00000172795	HGNC:24452	DCP2	37.79	protein_coding
KLF9	Kruppel like factor 9	78.9787	-0.493907	-0.259871	-0.192425	0.234036	0.301482	0.267759	Approved symbol	KLF9	9q21.12	ENSG00000119138	HGNC:1123	KLF9	43.93	protein_coding
MIER1	MIER1 transcriptional regulator	67.5008	-0.244499	-0.213741	0.259372	0.0307575	0.50387	0.267314	Approved symbol	MIER1	1p31.3	ENSG00000198160	HGNC:29657	MIER1	36.15	protein_coding
GALNT7	polypeptide N-acetylgalactosaminyltransferase 7	104.859	-0.429812	0.290056	-0.615391	0.719868	-0.185579	0.267144	Approved symbol	GALNT7	4q34.1	ENSG00000109586	HGNC:4129	GALNT7	38.98	protein_coding
SNAPC3	small nuclear RNA activating complex polypeptide 3	59.3034	-0.234866	0.351387	-0.2869	0.586253	-0.0520348	0.267109	Approved symbol	SNAPC3	9p22.3	ENSG00000164975	HGNC:11136	SNAPC3	39.78	protein_coding
H1F0	H1 histone family member 0	155.059	-0.00289033	0.445265	0.0826995	0.448155	0.0855898	0.266873	Approved symbol	H1F0	22q13.1	ENSG00000189060	HGNC:4714	H1F0	53.2	protein_coding
MAN1B1	mannosidase alpha class 1B member 1	59.0738	-0.0052351	-0.00302589	0.525972	0.00220921	0.531207	0.266708	Approved symbol	MAN1B1	9q34.3	ENSG00000177239	HGNC:6823	MAN1B1	54.87	protein_coding
TRIAP1	TP53 regulated inhibitor of apoptosis 1	80.673	-0.208243	0.190275	-0.0734708	0.398518	0.134772	0.266645	Approved symbol	TRIAP1	12q24.31	ENSG00000170855	HGNC:26937	TRIAP1	44.54	protein_coding
DDX5	DEAD-box helicase 5	2530.2	-0.0846926	0.116189	0.247621	0.200882	0.332314	0.266598	Approved symbol	DDX5	17q23.3	ENSG00000108654	HGNC:2746	DDX5	45.11	protein_coding
SLC4A7	solute carrier family 4 member 7	182.448	-0.290134	0.10864	-0.156259	0.398773	0.133875	0.266324	Approved symbol	SLC4A7	3p24.1	ENSG00000033867	HGNC:11033	SLC4A7	36.85	protein_coding
ERO1L	endoplasmic reticulum oxidoreductase 1 alpha	119.698	-0.297669	0.289484	-0.352184	0.587153	-0.0545146	0.266319	Previous symbol	ERO1A	14q22.1	ENSG00000197930	HGNC:13280	ERO1A	37.59	protein_coding
DHX36	DEAH-box helicase 36	191.858	-0.0395302	0.255895	0.197256	0.295425	0.236786	0.266106	Approved symbol	DHX36	3q25.2	ENSG00000281763	HGNC:14410	DHX36	34.84	protein_coding
SNF8	SNF8, ESCRT-II complex subunit	91.1713	0.263007	0.408228	0.649303	0.145221	0.386296	0.265758	Approved symbol	SNF8	17q21.32	ENSG00000159210	HGNC:17028	SNF8	47.13	protein_coding
SRSF9	serine and arginine rich splicing factor 9	56.7246	0.499026	0.0972086	1.43138	-0.401818	0.932357	0.26527	Approved symbol	SRSF9	12q24.31	ENSG00000111786	HGNC:10791	SRSF9	46.53	protein_coding
CMTM4	CKLF like MARVEL transmembrane domain containing 4	261.436	-0.15373	0.232829	-0.0101022	0.386559	0.143628	0.265094	Approved symbol	CMTM4	16q22.1-q22.3	ENSG00000183723	HGNC:19175	CMTM4	45.26	protein_coding
NMD3	NMD3 ribosome export adaptor	290.047	-0.151936	-0.072032	0.297562	0.0799035	0.449498	0.264701	Approved symbol	NMD3	3q26.1	ENSG00000169251	HGNC:24250	NMD3	37.99	protein_coding
TAF9B	TATA-box binding protein associated factor 9b	107.832	-0.405721	0.199818	-0.482031	0.605538	-0.0763101	0.264614	Approved symbol	TAF9B	Xq21.1	ENSG00000187325	HGNC:17306	TAF9B	38.54	protein_coding
GLO1	glyoxalase I	301.42	-0.387046	-0.13721	-0.108242	0.249836	0.278804	0.26432	Approved symbol	GLO1	6p21.2	ENSG00000124767	HGNC:4323	GLO1	39.8	protein_coding
ASCC1	activating signal cointegrator 1 complex subunit 1	50.4062	-0.072614	0.0520717	0.331255	0.124686	0.403869	0.264277	Approved symbol	ASCC1	10q22.1	ENSG00000138303	HGNC:24268	ASCC1	41.33	protein_coding
H2AFV	H2A histone family member V	311.184	-0.234999	-0.198781	0.257077	0.0362177	0.492076	0.264147	Approved symbol	H2AFV	7p13	ENSG00000105968	HGNC:20664	H2AFV	41.41	protein_coding
PDCD6	programmed cell death 6	75.3323	-0.387661	0.0659073	-0.313036	0.453568	0.0746249	0.264097	Approved symbol	PDCD6	5p15.33	ENSG00000249915	HGNC:8765	PDCD6	50.84	protein_coding
XPO1	exportin 1	705.783	-0.192214	0.102352	0.0402437	0.294566	0.232458	0.263512	Approved symbol	XPO1	2p15	ENSG00000082898	HGNC:12825	XPO1	40.9	protein_coding
SETD5	SET domain containing 5	509.019	0.132807	0.528685	0.262638	0.395879	0.129832	0.262855	Approved symbol	SETD5	3p25.3	ENSG00000168137	HGNC:25566	SETD5	39.13	protein_coding
TMED10	transmembrane p24 trafficking protein 10	698.267	-0.225961	0.0759582	-0.00235969	0.301919	0.223601	0.26276	Approved symbol	TMED10	14q24.3	ENSG00000170348	HGNC:16998	TMED10	42.21	protein_coding
SMEK1	protein phosphatase 4 regulatory subunit 3A	357.74	-0.0469206	0.220775	0.210826	0.267696	0.257747	0.262721	Previous symbol	PPP4R3A	14q32.12	ENSG00000100796	HGNC:20219	PPP4R3A	40.03	protein_coding
ESR1	estrogen receptor 1	565.896	-0.0728923	0.15217	0.225904	0.225062	0.298796	0.261929	Approved symbol	ESR1	6q25.1-q25.2	ENSG00000091831	HGNC:3467	ESR1	39.66	protein_coding
DLG3	discs large MAGUK scaffold protein 3	75.3752	0.140123	-0.0650642	0.868076	-0.205187	0.727953	0.261383	Approved symbol	DLG3	Xq13.1	ENSG00000082458	HGNC:2902	DLG3	46.89	protein_coding
ABAT	4-aminobutyrate aminotransferase	121.829	0.0222751	0.315259	0.251439	0.292984	0.229164	0.261074	Approved symbol	ABAT	16p13.2	ENSG00000183044	HGNC:23	ABAT	47.35	protein_coding
PAPD7	poly(A) RNA polymerase D7, non-canonical	58.711	-0.384873	-0.16945	-0.0784348	0.215423	0.306438	0.260931	Approved symbol	PAPD7	5p15.31	ENSG00000112941	HGNC:16705	PAPD7	47.97	protein_coding
C5orf15	chromosome 5 open reading frame 15	72.5523	-0.447933	-0.327835	-0.0465712	0.120098	0.401362	0.26073	Approved symbol	C5orf15	5q31.1	ENSG00000113583	HGNC:20656	C5orf15	39.91	protein_coding
UBAP2	ubiquitin associated protein 2	121.555	0.0714853	-0.411194	1.07542	-0.48268	1.00394	0.260629	Approved symbol	UBAP2	9p13.3	ENSG00000137073	HGNC:14185	UBAP2	43.26	protein_coding
HNRNPL	heterogeneous nuclear ribonucleoprotein L	188.928	-0.201066	0.0702273	0.0487427	0.271293	0.249809	0.260551	Approved symbol	HNRNPL	19q13.2	ENSG00000104824	HGNC:5045	HNRNPL	53.73	protein_coding
RBM4	RNA binding motif protein 4	162.91	-0.56923	-0.39521	-0.222194	0.17402	0.347036	0.260528	Approved symbol	RBM4	11q13.2	ENSG00000173933	HGNC:9901	RBM4	45.16	protein_coding
KIAA2026	KIAA2026	95.1933	-0.263955	-0.00586956	-0.00112071	0.258086	0.262835	0.26046	Approved symbol	KIAA2026	9p24.1	ENSG00000183354	HGNC:23378	KIAA2026	37.58	protein_coding
H2AFJ	H2A histone family member J	63.9052	-0.27521	-0.327018	0.2974	-0.0518085	0.572609	0.2604	Approved symbol	H2AFJ	12p12.3	ENSG00000246705	HGNC:14456	H2AFJ	45.61	protein_coding
STX6	syntaxin 6	185.897	-0.166998	0.239713	-0.0533475	0.406711	0.11365	0.260181	Approved symbol	STX6	1q25.3	ENSG00000135823	HGNC:11441	STX6	40.71	protein_coding
RPS6KB2	ribosomal protein S6 kinase B2	57.3552	0.0550914	0.132438	0.498073	0.0773468	0.442981	0.260164	Approved symbol	RPS6KB2	11q13.2	ENSG00000175634	HGNC:10437	RPS6KB2	58.79	protein_coding
MLPH	melanophilin	319.201	-0.0692337	0.549824	-0.168715	0.619058	-0.099481	0.259788	Approved symbol	MLPH	2q37.3	ENSG00000115648	HGNC:29643	MLPH	51.32	protein_coding
GPR98	adhesion G protein-coupled receptor V1	66.1998	0.236204	0.355659	0.632363	0.119455	0.396159	0.257807	Previous symbol	ADGRV1	5q14.3	ENSG00000164199	HGNC:17416	ADGRV1	37.22	protein_coding
HOOK1	hook microtubule tethering protein 1	98.6629	-0.321935	0.108953	-0.237416	0.430889	0.0845197	0.257704	Approved symbol	HOOK1	1p32.1	ENSG00000134709	HGNC:19884	HOOK1	34.37	protein_coding
PMEPA1	prostate transmembrane protein, androgen induced 1	149.966	-0.0280756	0.57379	-0.114755	0.601866	-0.0866797	0.257593	Approved symbol	PMEPA1	20q13.31	ENSG00000124225	HGNC:14107	PMEPA1	54.59	protein_coding
SLC7A6	solute carrier family 7 member 6	207.152	0.0231592	0.0939975	0.463988	0.0708383	0.440829	0.255834	Approved symbol	SLC7A6	16q22.1	ENSG00000103064	HGNC:11064	SLC7A6	47.81	protein_coding
ATG4B	autophagy related 4B cysteine peptidase	82.9385	-0.411884	-0.349222	0.0366753	0.0626614	0.448559	0.25561	Approved symbol	ATG4B	2q37.3	ENSG00000168397	HGNC:20790	ATG4B	52.33	protein_coding
USP15	ubiquitin specific peptidase 15	170.568	-0.460669	-0.268299	-0.142027	0.19237	0.318642	0.255506	Approved symbol	USP15	12q14.1	ENSG00000135655	HGNC:12613	USP15	34.93	protein_coding
MREG	melanoregulin	208.244	-0.496271	-0.345805	-0.135726	0.150467	0.360545	0.255506	Approved symbol	MREG	2q35	ENSG00000118242	HGNC:25478	MREG	42.57	protein_coding
RBFOX2	RNA binding fox-1 homolog 2	72.1908	0.260679	1.34006	-0.307864	1.07938	-0.568543	0.255419	Approved symbol	RBFOX2	22q12.3	ENSG00000277564	HGNC:9906	RBFOX2	39.05	protein_coding
SHISA9	shisa family member 9	89.8101	-0.111214	-0.168702	0.456609	-0.0574875	0.567823	0.255168	Approved symbol	SHISA9	16p13.12	ENSG00000237515	HGNC:37231	SHISA9	43.22	protein_coding
TCFL5	transcription factor like 5	67.9272	-0.273604	-0.245568	0.207938	0.0280367	0.481543	0.25479	Approved symbol	TCFL5	20q13.33	ENSG00000101190	HGNC:11646	TCFL5	48.88	protein_coding
UBE2A	ubiquitin conjugating enzyme E2 A	128.032	-0.467867	-0.492088	0.0656287	-0.0242209	0.533496	0.254638	Approved symbol	UBE2A	Xq24	ENSG00000077721	HGNC:12472	UBE2A	40.14	protein_coding
ZFAND6	zinc finger AN1-type containing 6	135.179	-0.670243	-0.25574	-0.57548	0.414503	0.0947637	0.254633	Approved symbol	ZFAND6	15q25.1	ENSG00000086666	HGNC:30164	ZFAND6	38.17	protein_coding
CANX	calnexin	1767.08	-0.385635	-0.0710385	-0.191008	0.314596	0.194627	0.254611	Approved symbol	CANX	5q35.3	ENSG00000127022	HGNC:1473	CANX	45.8	protein_coding
ASCC3	activating signal cointegrator 1 complex subunit 3	345.733	-0.127588	0.0333426	0.220607	0.16093	0.348195	0.254563	Approved symbol	ASCC3	6q16.3	ENSG00000112249	HGNC:18697	ASCC3	34.11	protein_coding
DDX21	DExD-box helicase 21	419.208	-0.22469	-0.0746097	0.134333	0.15008	0.359023	0.254551	Approved symbol	DDX21	10q22.1	ENSG00000165732	HGNC:2744	DDX21	41.17	protein_coding
LRPPRC	leucine rich pentatricopeptide repeat containing	553.688	-0.113189	-0.0228246	0.305199	0.0903648	0.418389	0.254377	Approved symbol	LRPPRC	2p21	ENSG00000138095	HGNC:15714	LRPPRC	37.13	protein_coding
RB1CC1	RB1 inducible coiled-coil 1	221.414	-0.242158	-0.0859386	0.108165	0.156219	0.350322	0.253271	Approved symbol	RB1CC1	8q11.23	ENSG00000023287	HGNC:15574	RB1CC1	37.73	protein_coding
NEDD1	neural precursor cell expressed, developmentally down-regulated 1	78.6444	-0.608636	-0.771271	0.0600261	-0.162635	0.668662	0.253014	Approved symbol	NEDD1	12q23.1	ENSG00000139350	HGNC:7723	NEDD1	35.02	protein_coding
NUP50	nucleoporin 50	95.6646	-0.152742	0.531714	-0.331272	0.684456	-0.17853	0.252963	Approved symbol	NUP50	22q13.31	ENSG00000093000	HGNC:8065	NUP50	43.62	protein_coding
ALG2	ALG2, alpha-1,3/1,6-mannosyltransferase	62.8418	-0.542413	-0.345716	-0.233335	0.196698	0.309079	0.252888	Approved symbol	ALG2	9q22.33	ENSG00000119523	HGNC:23159	ALG2	42.69	protein_coding
BACH1	BTB domain and CNC homolog 1	78.2028	0.0547694	0.389263	0.225895	0.334494	0.171125	0.25281	Approved symbol	BACH1	21q21.3	ENSG00000156273	HGNC:935	BACH1	39.61	protein_coding
LOC100505696		52.7038	-0.319212	0.0960987	-0.230309	0.415311	0.0889027	0.252107	Unmatched
TSR1	TSR1, ribosome maturation factor	69.9007	-0.153942	0.586334	-0.390142	0.740277	-0.236199	0.252039	Approved symbol	TSR1	17p13.3	ENSG00000167721	HGNC:25542	TSR1	45.82	protein_coding
PITPNM2	phosphatidylinositol transfer protein membrane associated 2	50.0814	0.667803	0.763465	1.07592	0.0956612	0.408117	0.251889	Approved symbol	PITPNM2	12q24.31	ENSG00000090975	HGNC:21044	PITPNM2	51.35	protein_coding
DDX51	DEAD-box helicase 51	55.8638	0.287982	0.889347	0.190192	0.601365	-0.0977903	0.251787	Approved symbol	DDX51	12q24.33	ENSG00000185163	HGNC:20082	DDX51	60.51	protein_coding
FCHSD2	FCH and double SH3 domains 2	59.0704	-0.0129038	0.632868	-0.155665	0.645771	-0.142761	0.251505	Approved symbol	FCHSD2	11q13.4	ENSG00000137478	HGNC:29114	FCHSD2	38.87	protein_coding
PREX1	phosphatidylinositol-3,4,5-trisphosphate dependent Rac exchange factor 1	147.639	0.230439	0.503003	0.459196	0.272564	0.228757	0.250661	Approved symbol	PREX1	20q13.13	ENSG00000124126	HGNC:32594	PREX1	50.46	protein_coding
ANKS1A	ankyrin repeat and sterile alpha motif domain containing 1A	97.7183	0.146522	-0.281357	1.07564	-0.427879	0.92912	0.25062	Approved symbol	ANKS1A	6p21.31	ENSG00000064999	HGNC:20961	ANKS1A	44.93	protein_coding
DYNLL2	dynein light chain LC8-type 2	169.555	-0.0654242	-0.150138	0.520401	-0.0847135	0.585825	0.250556	Approved symbol	DYNLL2	17q22	ENSG00000264364	HGNC:24596	DYNLL2	49.02	protein_coding
AEN	apoptosis enhancing nuclease	189.238	0.224393	0.220108	0.729636	-0.00428491	0.505243	0.250479	Approved symbol	AEN	15q26.1	ENSG00000181026	HGNC:25722	AEN	51.46	protein_coding
EAPP	E2F associated phosphoprotein	50.7737	-0.217838	0.324514	-0.259329	0.542352	-0.0414912	0.25043	Approved symbol	EAPP	14q13.1	ENSG00000129518	HGNC:19312	EAPP	44.09	protein_coding
NOP56	NOP56 ribonucleoprotein	61.313	-0.186837	-0.167943	0.29489	0.0188941	0.481727	0.250311	Approved symbol	NOP56	20p13	ENSG00000101361	HGNC:15911	NOP56	54.33	protein_coding
CSNK1A1	casein kinase 1 alpha 1	444.378	-0.158458	0.0348351	0.148472	0.193293	0.30693	0.250112	Approved symbol	CSNK1A1	5q32	ENSG00000113712	HGNC:2451	CSNK1A1	39.26	protein_coding
CHD1L	chromodomain helicase DNA binding protein 1 like	86.0502	0.167083	0.762114	0.0721913	0.595031	-0.0948917	0.25007	Approved symbol	CHD1L	1q21.1	ENSG00000131778	HGNC:1916	CHD1L	40.27	protein_coding
CDC42	cell division cycle 42	276.599	-0.396751	0.288835	-0.584075	0.685586	-0.187325	0.249131	Approved symbol	CDC42	1p36.12	ENSG00000070831	HGNC:1736	CDC42	41.82	protein_coding
CYCS	cytochrome c, somatic	189.597	-0.178405	-0.036572	0.177333	0.141833	0.355738	0.248785	Approved symbol	CYCS	7p15.3	ENSG00000172115	HGNC:19986	CYCS	43.01	protein_coding
BCL2L11	BCL2 like 11	200.815	-0.0511575	0.453246	-0.0581935	0.504404	-0.00703596	0.248684	Approved symbol	BCL2L11	2q13	ENSG00000153094	HGNC:994	BCL2L11	44.42	protein_coding
GFPT1	glutamine--fructose-6-phosphate transaminase 1	169.94	-0.511677	-0.41663	-0.110246	0.0950472	0.401431	0.248239	Approved symbol	GFPT1	2p13.3	ENSG00000198380	HGNC:4241	GFPT1	39.5	protein_coding
CSTF2T	cleavage stimulation factor subunit 2 tau variant	50.4814	-0.286362	-0.0642902	-0.0133167	0.222072	0.273045	0.247559	Approved symbol	CSTF2T	10q21.1	ENSG00000177613	HGNC:17086	CSTF2T	43.36	protein_coding
WDR75	WD repeat domain 75	84.7838	-0.0550008	0.348084	0.0364141	0.403085	0.0914149	0.24725	Approved symbol	WDR75	2q32.2	ENSG00000115368	HGNC:25725	WDR75	37.03	protein_coding
CCNT2	cyclin T2	123.254	-0.402693	0.0540271	-0.36567	0.45672	0.0370231	0.246871	Approved symbol	CCNT2	2q21.3	ENSG00000082258	HGNC:1600	CCNT2	37.48	protein_coding
TOR1A	torsin family 1 member A	70.6191	0.0837074	0.159598	0.498756	0.0758907	0.415049	0.24547	Approved symbol	TOR1A	9q34.11	ENSG00000136827	HGNC:3098	TOR1A	52.06	protein_coding
IBTK	inhibitor of Bruton tyrosine kinase	294.595	0.1108	0.126456	0.585786	0.0156557	0.474986	0.245321	Approved symbol	IBTK	6q14.1	ENSG00000005700	HGNC:17853	IBTK	36.07	protein_coding
CD9	CD9 molecule	75.9595	-0.261835	-0.206018	0.169867	0.0558166	0.431702	0.243759	Approved symbol	CD9	12p13.31	ENSG00000010278	HGNC:1709	CD9	51.04	protein_coding
UNG	uracil DNA glycosylase	150.556	0.0488809	0.199431	0.385669	0.15055	0.336788	0.243669	Approved symbol	UNG	12q24.11	ENSG00000076248	HGNC:12572	UNG	47.32	protein_coding
PNKD	paroxysmal nonkinesigenic dyskinesia	56.8701	-0.136109	-0.53486	0.749647	-0.398751	0.885757	0.243503	Approved symbol	PNKD	2q35	ENSG00000127838	HGNC:9153	PNKD	51.32	protein_coding
KIAA0430	meiosis regulator and mRNA stability factor 1	181.482	0.319576	0.559512	0.564876	0.239936	0.2453	0.242618	Previous symbol	MARF1	16p13.11	ENSG00000277140	HGNC:29562	MARF1	44.19	protein_coding
HMGB1	high mobility group box 1	315.842	-0.613576	-0.441799	-0.300992	0.171777	0.312585	0.242181	Approved symbol	HMGB1	13q12.3	ENSG00000189403	HGNC:4983	HMGB1	41.99	protein_coding
FZD5	frizzled class receptor 5	86.9659	-0.280153	-0.40974	0.33332	-0.129587	0.613474	0.241944	Approved symbol	FZD5	2q33.3	ENSG00000163251	HGNC:4043	FZD5	50.14	protein_coding
SEC61G	Sec61 translocon gamma subunit	56.0671	0.273874	0.723997	0.307348	0.450123	0.0334741	0.241799	Approved symbol	SEC61G	7p11.2	ENSG00000132432	HGNC:18277	SEC61G	39.24	protein_coding
RAB3IP	RAB3A interacting protein	55.4354	0.106892	0.0817809	0.615287	-0.0251106	0.508396	0.241642	Approved symbol	RAB3IP	12q15	ENSG00000127328	HGNC:16508	RAB3IP	38.33	protein_coding
DZIP3	DAZ interacting zinc finger protein 3	98.3196	-0.372801	-0.157717	-0.105249	0.215084	0.267552	0.241318	Approved symbol	DZIP3	3q13.13	ENSG00000198919	HGNC:30938	DZIP3	35.7	protein_coding
PHF2	PHD finger protein 2	81.4033	0.146137	-0.362364	1.13697	-0.508501	0.990836	0.241167	Approved symbol	PHF2	9q22.31	ENSG00000197724	HGNC:8920	PHF2	51.51	protein_coding
SRP54	signal recognition particle 54	116.634	-0.122651	-0.0449856	0.280531	0.0776654	0.403182	0.240424	Approved symbol	SRP54	14q13.2	ENSG00000100883	HGNC:11301	SRP54	39.06	protein_coding
WDR43	WD repeat domain 43	194.946	-0.576612	-0.195423	-0.47913	0.381189	0.0974826	0.239336	Approved symbol	WDR43	2p23.2	ENSG00000163811	HGNC:28945	WDR43	39.29	protein_coding
DGKE	diacylglycerol kinase epsilon	94.0171	-0.735327	-0.410998	-0.581125	0.324329	0.154202	0.239266	Approved symbol	DGKE	17q22	ENSG00000153933	HGNC:2852	DGKE	38.37	protein_coding
AIMP1	aminoacyl tRNA synthetase complex interacting multifunctional protein 1	53.7793	-0.213966	0.087962	-0.0378366	0.301928	0.176129	0.239029	Approved symbol	AIMP1	4q24	ENSG00000164022	HGNC:10648	AIMP1	36.71	protein_coding
KYNU	kynureninase	584.279	-0.303204	-0.192692	0.0640609	0.110512	0.367265	0.238889	Approved symbol	KYNU	2q22.2	ENSG00000115919	HGNC:6469	KYNU	37.46	protein_coding
ARHGAP12	Rho GTPase activating protein 12	299.044	-0.0276464	0.272065	0.149743	0.299711	0.177389	0.23855	Approved symbol	ARHGAP12	10p11.22	ENSG00000165322	HGNC:16348	ARHGAP12	36.94	protein_coding
GOLGA7	golgin A7	55.1259	0.224034	0.897875	0.0263777	0.67384	-0.197657	0.238092	Approved symbol	GOLGA7	8p11.21	ENSG00000147533	HGNC:24876	GOLGA7	39.89	protein_coding
N4BP2L2	NEDD4 binding protein 2 like 2	191.352	-0.215658	-0.115732	0.160105	0.0999256	0.375763	0.237844	Approved symbol	N4BP2L2	13q13.1	ENSG00000244754	HGNC:26916	N4BP2L2	39.02	protein_coding
RSL24D1	ribosomal L24 domain containing 1	121.613	-0.510181	-0.59333	0.0473811	-0.0831492	0.557562	0.237206	Approved symbol	RSL24D1	15q21.3	ENSG00000137876	HGNC:18479	RSL24D1	36.26	protein_coding
STK39	serine/threonine kinase 39	106.467	-0.0514917	0.380989	-0.0104132	0.432481	0.0410785	0.23678	Approved symbol	STK39	2q24.3	ENSG00000198648	HGNC:17717	STK39	40.16	protein_coding
PABPC4	poly(A) binding protein cytoplasmic 4	229.596	0.353302	0.287334	0.892655	-0.0659677	0.539353	0.236693	Approved symbol	PABPC4	1p34.3	ENSG00000090621	HGNC:8557	PABPC4	47.27	protein_coding
KIF5B	kinesin family member 5B	735.928	-0.442383	-0.431014	0.019564	0.011369	0.461947	0.236658	Approved symbol	KIF5B	10p11.22	ENSG00000170759	HGNC:6324	KIF5B	37.58	protein_coding
ZDHHC3	zinc finger DHHC-type containing 3	132.466	0.151597	0.3334	0.44286	0.181803	0.291263	0.236533	Approved symbol	ZDHHC3	3p21.31	ENSG00000163812	HGNC:18470	ZDHHC3	47.26	protein_coding
UBN2	ubinuclein 2	217.167	-0.316261	-0.0380916	-0.121489	0.278169	0.194772	0.23647	Approved symbol	UBN2	7q34	ENSG00000157741	HGNC:21931	UBN2	39.02	protein_coding
STRN	striatin	179.747	-0.272032	0.138637	-0.210121	0.410669	0.0619113	0.23629	Approved symbol	STRN	2p22.2	ENSG00000115808	HGNC:11424	STRN	37.76	protein_coding
RNF19A	ring finger protein 19A, RBR E3 ubiquitin protein ligase	151.307	-0.207149	0.219038	-0.160848	0.426187	0.0463007	0.236244	Approved symbol	RNF19A	8q22.2	ENSG00000034677	HGNC:13432	RNF19A	38.61	protein_coding
FUCA1	alpha-L-fucosidase 1	51.0697	-0.0995451	-0.131376	0.404332	-0.0318307	0.503877	0.236023	Approved symbol	FUCA1	1p36.11	ENSG00000179163	HGNC:4006	FUCA1	45.7	protein_coding
XRN2	5'-3' exoribonuclease 2	216.423	0.0297334	-0.099938	0.631222	-0.129671	0.601489	0.235909	Approved symbol	XRN2	20p11.22	ENSG00000088930	HGNC:12836	XRN2	37.22	protein_coding
SYNRG	synergin gamma	69.7326	-0.0253233	0.237459	0.182888	0.262782	0.208211	0.235497	Approved symbol	SYNRG	17q12	ENSG00000275066	HGNC:557	SYNRG	40.78	protein_coding
LPIN3	lipin 3	61.9366	-0.00318735	-0.033482	0.497796	-0.0302946	0.500984	0.235344	Approved symbol	LPIN3	20q12	ENSG00000132793	HGNC:14451	LPIN3	55.11	protein_coding
PTPRJ	protein tyrosine phosphatase, receptor type J	172.607	0.176465	0.322639	0.500792	0.146174	0.324328	0.235251	Approved symbol	PTPRJ	11p11.2	ENSG00000149177	HGNC:9673	PTPRJ	45.38	protein_coding
KIAA0368	Ecm29 proteasome adaptor and scaffold	295.435	-0.112687	0.208186	0.0348348	0.320873	0.147522	0.234197	Previous symbol	ECPAS	9q31.3	ENSG00000136813	HGNC:29020	ECPAS	39.33	protein_coding
LRCH1	leucine rich repeats and calponin homology domain containing 1	76.2449	-0.148029	0.0584091	0.113909	0.206438	0.261938	0.234188	Approved symbol	LRCH1	13q14.13-q14.2	ENSG00000136141	HGNC:20309	LRCH1	40.02	protein_coding
LRCH4	leucine rich repeats and calponin homology domain containing 4	54.7403	-0.0232777	0.0780778	0.343417	0.101356	0.366695	0.234025	Approved symbol	LRCH4	7q22.1	ENSG00000077454	HGNC:6691	LRCH4	60.36	protein_coding
MRPL19	mitochondrial ribosomal protein L19	203.31	-0.169925	0.0228757	0.105005	0.192801	0.27493	0.233865	Approved symbol	MRPL19	2p12	ENSG00000115364	HGNC:14052	MRPL19	36.97	protein_coding
OTUD5	OTU deubiquitinase 5	56.1169	0.149437	0.313987	0.452068	0.16455	0.302631	0.233591	Approved symbol	OTUD5	Xp11.23	ENSG00000068308	HGNC:25402	OTUD5	49.93	protein_coding
BTRC	beta-transducin repeat containing E3 ubiquitin protein ligase	72.4662	0.157316	0.209112	0.572333	0.0517963	0.415017	0.233407	Approved symbol	BTRC	10q24.32	ENSG00000166167	HGNC:1144	BTRC	38.96	protein_coding
SNRPE	small nuclear ribonucleoprotein polypeptide E	222.653	-0.413258	0.0589879	-0.418917	0.472246	-0.00565927	0.233293	Approved symbol	SNRPE	1q32.1	ENSG00000182004	HGNC:11161	SNRPE	42.59	protein_coding
PTPN12	protein tyrosine phosphatase, non-receptor type 12	220.845	-0.269451	0.0299072	-0.102334	0.299358	0.167117	0.233238	Approved symbol	PTPN12	7q11.23	ENSG00000127947	HGNC:9645	PTPN12	38.16	protein_coding
ZNF704	zinc finger protein 704	99.5351	-0.35083	0.0878446	-0.323374	0.438674	0.0274559	0.233065	Approved symbol	ZNF704	8q21.13	ENSG00000164684	HGNC:32291	ZNF704	40.26	protein_coding
RALGPS2	Ral GEF with PH domain and SH3 binding motif 2	116.739	-0.541915	-0.399504	-0.218688	0.142411	0.323227	0.232819	Approved symbol	RALGPS2	1q25.2	ENSG00000116191	HGNC:30279	RALGPS2	36.82	protein_coding
RARS2	arginyl-tRNA synthetase 2, mitochondrial	84.2272	0.0993364	0.92183	-0.257634	0.822494	-0.356971	0.232762	Approved symbol	RARS2	6q15	ENSG00000146282	HGNC:21406	RARS2	38.27	protein_coding
ASNSD1	asparagine synthetase domain containing 1	72.0576	-0.26548	-0.252758	0.186628	0.0127221	0.452108	0.232415	Approved symbol	ASNSD1	2q32.2	ENSG00000138381	HGNC:24910	ASNSD1	37.75	protein_coding
OTUD4	OTU deubiquitinase 4	144.183	-0.215869	-0.197814	0.229847	0.0180547	0.445716	0.231885	Approved symbol	OTUD4	4q31.21	ENSG00000164164	HGNC:24949	OTUD4	37.41	protein_coding
TACO1	translational activator of cytochrome c oxidase I	51.7572	-0.233784	-0.262893	0.258183	-0.0291087	0.491968	0.231429	Approved symbol	TACO1	17q23.3	ENSG00000136463	HGNC:24316	TACO1	49.33	protein_coding
DERL1	derlin 1	181.684	-0.26875	0.00146512	-0.0767576	0.270215	0.191992	0.231103	Approved symbol	DERL1	8q24.13	ENSG00000136986	HGNC:28454	DERL1	41.26	protein_coding
TJP1	tight junction protein 1	246.192	-0.0489658	0.327454	0.0353172	0.376419	0.084283	0.230351	Approved symbol	TJP1	15q13.1	ENSG00000104067	HGNC:11827	TJP1	40.21	protein_coding
ASAP1	ArfGAP with SH3 domain, ankyrin repeat and PH domain 1	254.193	-0.268019	-0.115912	0.0405762	0.152107	0.308595	0.230351	Approved symbol	ASAP1	8q24.21-q24.22	ENSG00000153317	HGNC:2720	ASAP1	42.15	protein_coding
HLTF	helicase like transcription factor	231.258	-0.237967	0.0825214	-0.0985003	0.320489	0.139467	0.229978	Approved symbol	HLTF	3q24	ENSG00000071794	HGNC:11099	HLTF	35.95	protein_coding
PWWP2A	PWWP domain containing 2A	52.9084	-0.393546	0.365074	-0.692889	0.75862	-0.299343	0.229639	Approved symbol	PWWP2A	5q33.3	ENSG00000170234	HGNC:29406	PWWP2A	42.31	protein_coding
TBX3	T-box 3	62.8617	-0.21467	0.430072	-0.4003	0.644742	-0.18563	0.229556	Approved symbol	TBX3	12q24.21	ENSG00000135111	HGNC:11602	TBX3	47.27	protein_coding
COX6A1	cytochrome c oxidase subunit 6A1	258.634	-0.262129	0.157705	-0.223103	0.419834	0.0390258	0.22943	Approved symbol	COX6A1	12q24.31	ENSG00000111775	HGNC:2277	COX6A1	48.25	protein_coding
NFKBIA	NFKB inhibitor alpha	169.513	-0.116872	-0.152259	0.376751	-0.0353869	0.493623	0.229118	Approved symbol	NFKBIA	14q13.2	ENSG00000100906	HGNC:7797	NFKBIA	56.53	protein_coding
ADAT1	adenosine deaminase, tRNA specific 1	89.7353	-0.0715493	-0.30228	0.616889	-0.230731	0.688439	0.228854	Approved symbol	ADAT1	16q23.1	ENSG00000065457	HGNC:228	ADAT1	44.65	protein_coding
ANKRD36	ankyrin repeat domain 36	57.0614	-0.139744	-0.0836437	0.261846	0.0561008	0.40159	0.228846	Approved symbol	ANKRD36	2q11.2	ENSG00000135976	HGNC:24079	ANKRD36	35.92	protein_coding
STXBP3	syntaxin binding protein 3	102.959	-0.144256	-0.694763	0.86294	-0.550507	1.0072	0.228344	Approved symbol	STXBP3	1p13.3	ENSG00000116266	HGNC:11446	STXBP3	36.03	protein_coding
PPP1R2	protein phosphatase 1 regulatory inhibitor subunit 2	188.126	-0.503992	0.0432032	-0.594628	0.547195	-0.0906359	0.22828	Approved symbol	PPP1R2	3q29	ENSG00000184203	HGNC:9288	PPP1R2	39	protein_coding
STAT1	signal transducer and activator of transcription 1	356.492	-0.153058	-0.0913604	0.24154	0.0616976	0.394598	0.228148	Approved symbol	STAT1	2q32.2	ENSG00000115415	HGNC:11362	STAT1	41.75	protein_coding
ABHD5	abhydrolase domain containing 5	75.0031	-0.32109	-0.637973	0.451689	-0.316883	0.772778	0.227948	Approved symbol	ABHD5	3p21.33	ENSG00000011198	HGNC:21396	ABHD5	40.26	protein_coding
DDX27	DEAD-box helicase 27	101.509	0.0194306	0.313524	0.180182	0.294093	0.160751	0.227422	Approved symbol	DDX27	20q13.13	ENSG00000124228	HGNC:15837	DDX27	49.05	protein_coding
PGRMC1	progesterone receptor membrane component 1	217.108	-0.223998	0.010702	-0.00425456	0.2347	0.219743	0.227222	Approved symbol	PGRMC1	Xq24	ENSG00000101856	HGNC:16090	PGRMC1	42.58	protein_coding
SHFM1	SEM1, 26S proteasome complex subunit	66.045	-0.358419	-0.326985	0.0639753	0.0314338	0.422394	0.226914	Previous symbol	SEM1	7q21.3	ENSG00000127922	HGNC:10845	SEM1	37.66	protein_coding
DNMBP	dynamin binding protein	67.4305	0.443086	0.456829	0.882403	0.0137434	0.439317	0.22653	Approved symbol	DNMBP	10q24.2	ENSG00000107554	HGNC:30373	DNMBP	43.7	protein_coding
SEC61B	Sec61 translocon beta subunit	72.1711	-0.24505	0.352577	-0.389945	0.597627	-0.144895	0.226366	Approved symbol	SEC61B	9q22.33	ENSG00000106803	HGNC:16993	SEC61B	42.24	protein_coding
KLF10	Kruppel like factor 10	107.729	-0.571738	-0.599572	-0.091315	-0.0278336	0.480423	0.226295	Approved symbol	KLF10	8q22.3	ENSG00000155090	HGNC:11810	KLF10	48.47	protein_coding
PCLO	piccolo presynaptic cytomatrix protein	58.2411	0.297047	0.0491498	0.996496	-0.247897	0.699449	0.225776	Approved symbol	PCLO	7q21.11	ENSG00000186472	HGNC:13406	PCLO	33.81	protein_coding
UIMC1	ubiquitin interaction motif containing 1	70.5632	0.141136	0.277178	0.456234	0.136042	0.315098	0.22557	Approved symbol	UIMC1	5q35.2	ENSG00000087206	HGNC:30298	UIMC1	42.38	protein_coding
TMEM181	transmembrane protein 181	90.6143	0.0369103	0.684206	-0.159882	0.647296	-0.196792	0.225252	Approved symbol	TMEM181	6q25.3	ENSG00000146433	HGNC:20958	TMEM181	47.38	protein_coding
FNDC3A	fibronectin type III domain containing 3A	158.041	-0.433741	-0.325478	-0.091998	0.108263	0.341744	0.225003	Approved symbol	FNDC3A	13q14.2	ENSG00000102531	HGNC:20296	FNDC3A	37.08	protein_coding
HSBP1	heat shock factor binding protein 1	377.86	-0.410357	-0.14153	-0.229218	0.268827	0.181139	0.224983	Approved symbol	HSBP1	16q23.3	ENSG00000230989	HGNC:5203	HSBP1	44.98	protein_coding
SPTLC1	serine palmitoyltransferase long chain base subunit 1	161.854	-0.0635786	-0.170319	0.492321	-0.10674	0.555899	0.22458	Approved symbol	SPTLC1	9q22.31	ENSG00000090054	HGNC:11277	SPTLC1	41.69	protein_coding
ABCE1	ATP binding cassette subfamily E member 1	136.716	-0.205729	-0.0583602	0.0957224	0.147368	0.301451	0.22441	Approved symbol	ABCE1	4q31.21	ENSG00000164163	HGNC:69	ABCE1	35.08	protein_coding
ARID5B	AT-rich interaction domain 5B	342.543	-0.265369	0.078373	-0.160538	0.343742	0.104831	0.224286	Approved symbol	ARID5B	10q21.2	ENSG00000150347	HGNC:17362	ARID5B	40.32	protein_coding
EXOSC10	exosome component 10	83.0554	0.0538888	0.456657	0.0995133	0.402768	0.0456245	0.224196	Approved symbol	EXOSC10	1p36.22	ENSG00000171824	HGNC:9138	EXOSC10	46.38	protein_coding
IFT57	intraflagellar transport 57	63.6383	-0.171519	-0.0485723	0.153263	0.122947	0.324782	0.223865	Approved symbol	IFT57	3q13.12-q13.13	ENSG00000114446	HGNC:17367	IFT57	35.29	protein_coding
ALKBH5	alkB homolog 5, RNA demethylase	131.725	-0.111368	0.095927	0.129001	0.207295	0.24037	0.223832	Approved symbol	ALKBH5	17p11.2	ENSG00000091542	HGNC:25996	ALKBH5	50.24	protein_coding
GNPTAB	N-acetylglucosamine-1-phosphate transferase alpha and beta subunits	229.891	-0.224703	0.067491	-0.0700402	0.292194	0.154663	0.223428	Approved symbol	GNPTAB	12q23.2	ENSG00000111670	HGNC:29670	GNPTAB	40.94	protein_coding
TRIP6	thyroid hormone receptor interactor 6	69.5635	0.0535488	0.190363	0.363079	0.136814	0.309531	0.223172	Approved symbol	TRIP6	7q22.1	ENSG00000087077	HGNC:12311	TRIP6	56.45	protein_coding
FANCM	Fanconi anemia complementation group M	57.5642	0.048674	-0.442199	0.985608	-0.490873	0.936934	0.223031	Approved symbol	FANCM	14q21.2	ENSG00000187790	HGNC:23168	FANCM	37.51	protein_coding
DOPEY1	dopey family member 1	98.4951	0.0373664	-0.437132	0.957542	-0.474498	0.920175	0.222839	Approved symbol	DOPEY1	6q14.1	ENSG00000083097	HGNC:21194	DOPEY1	35.96	protein_coding
PSG9	pregnancy specific beta-1-glycoprotein 9	53.6104	-0.287155	-0.501263	0.371908	-0.214108	0.659062	0.222477	Approved symbol	PSG9	19q13.31	ENSG00000183668	HGNC:9526	PSG9	42.07	protein_coding
ZZZ3	zinc finger ZZ-type containing 3	134.232	0.0132692	-0.134777	0.605991	-0.148046	0.592722	0.222338	Approved symbol	ZZZ3	1p31.1
EZR	ezrin	194.168	-0.0863098	0.488195	-0.216172	0.574505	-0.129862	0.222321	Approved symbol	EZR	6q25.3	ENSG00000092820	HGNC:12691	EZR	46.17	protein_coding
GGA3	golgi associated, gamma adaptin ear containing, ARF binding protein 3	79.5166	-0.0134796	0.425301	-0.00816516	0.43878	0.00531445	0.222047	Approved symbol	GGA3	17q25.1	ENSG00000125447	HGNC:17079	GGA3	51.82	protein_coding
LNPEP	leucyl and cystinyl aminopeptidase	150.925	-0.0802009	0.158575	0.124469	0.238776	0.20467	0.221723	Approved symbol	LNPEP	5q15	ENSG00000113441	HGNC:6656	LNPEP	37.19	protein_coding
SRSF11	serine and arginine rich splicing factor 11	120.282	0.00597649	-0.109943	0.564809	-0.115919	0.558832	0.221456	Approved symbol	SRSF11	1p31.1	ENSG00000116754	HGNC:10782	SRSF11	37.01	protein_coding
RANBP2	RAN binding protein 2	368.421	-0.303389	-0.000915024	-0.165834	0.302474	0.137555	0.220015	Approved symbol	RANBP2	2q13	ENSG00000153201	HGNC:9848	RANBP2	39.01	protein_coding
DPY30	dpy-30, histone methyltransferase complex regulatory subunit	80.1101	-0.454794	-0.0970629	-0.372811	0.357731	0.0819834	0.219857	Approved symbol	DPY30	2p22.3	ENSG00000162961	HGNC:24590	DPY30	39	protein_coding
CLCC1	chloride channel CLIC like 1	78.407	-0.273793	-0.405891	0.297583	-0.132098	0.571376	0.219639	Approved symbol	CLCC1	1p13.3	ENSG00000121940	HGNC:29675	CLCC1	41.67	protein_coding
IVNS1ABP	influenza virus NS1A binding protein	259.564	0.0617318	0.093805	0.468583	0.0320732	0.406851	0.219462	Approved symbol	IVNS1ABP	1q25.3	ENSG00000116679	HGNC:16951	IVNS1ABP	37.35	protein_coding
TPM1	tropomyosin 1	154.823	0.327879	0.632162	0.462356	0.304283	0.134477	0.21938	Approved symbol	TPM1	15q22.2	ENSG00000140416	HGNC:12010	TPM1	45.06	protein_coding
MORC3	MORC family CW-type zinc finger 3	77.929	-0.191771	0.49058	-0.435406	0.682351	-0.243634	0.219358	Approved symbol	MORC3	21q22.12	ENSG00000159256	HGNC:23572	MORC3	42.3	protein_coding
RUNX1	runt related transcription factor 1	322.342	-0.13984	0.168381	-0.00942693	0.308221	0.130413	0.219317	Approved symbol	RUNX1	21q22.12	ENSG00000159216	HGNC:10471	RUNX1	41.54	protein_coding
GPR126	adhesion G protein-coupled receptor G6	562.689	-0.156837	0.096455	0.0280676	0.253292	0.184904	0.219098	Previous symbol	ADGRG6	6q24.2	ENSG00000112414	HGNC:13841	ADGRG6	35.7	protein_coding
MAPK6	mitogen-activated protein kinase 6	296.675	-0.222104	0.08507	-0.0911564	0.307174	0.130948	0.219061	Approved symbol	MAPK6	15q21.2	ENSG00000069956	HGNC:6879	MAPK6	43.14	protein_coding
RUNX2	runt related transcription factor 2	92.3994	-0.574087	0.32337	-1.03476	0.897458	-0.460669	0.218394	Approved symbol	RUNX2	6p21.1	ENSG00000124813	HGNC:10472	RUNX2	40.23	protein_coding
DNAJC15	DnaJ heat shock protein family (Hsp40) member C15	75.9713	-0.745346	-0.112008	-0.942257	0.633338	-0.196911	0.218213	Approved symbol	DNAJC15	13q14.11	ENSG00000120675	HGNC:20325	DNAJC15	38.12	protein_coding
NOL11	nucleolar protein 11	299.394	-0.00750297	0.0744008	0.345841	0.0819038	0.353344	0.217624	Approved symbol	NOL11	17q24.2	ENSG00000130935	HGNC:24557	NOL11	40.57	protein_coding
ANKRD50	ankyrin repeat domain 50	404.966	-0.15469	0.180729	-0.0550371	0.335419	0.0996531	0.217536	Approved symbol	ANKRD50	4q28.1	ENSG00000151458	HGNC:29223	ANKRD50	35.15	protein_coding
SLC25A24	solute carrier family 25 member 24	194.323	-0.124328	0.241189	-0.0548935	0.365517	0.0694346	0.217476	Approved symbol	SLC25A24	1p13.3	ENSG00000085491	HGNC:20662	SLC25A24	39.44	protein_coding
UBR5	ubiquitin protein ligase E3 component n-recognin 5	998.027	-0.032807	0.28599	0.0828916	0.318797	0.115699	0.217248	Approved symbol	UBR5	8q22.3	ENSG00000104517	HGNC:16806	UBR5	38.38	protein_coding
SESN2	sestrin 2	53.7381	-0.395503	0.0382021	-0.394799	0.433705	0.00070368	0.217204	Approved symbol	SESN2	1p35.3	ENSG00000130766	HGNC:20746	SESN2	50.06	protein_coding
AHSA1	activator of HSP90 ATPase activity 1	94.2909	0.184198	0.0852884	0.717382	-0.0989095	0.533184	0.217137	Approved symbol	AHSA1	14q24.3	ENSG00000100591	HGNC:1189	AHSA1	46.04	protein_coding
ZNF562	zinc finger protein 562	78.6976	-0.460253	-0.301899	-0.184371	0.158355	0.275883	0.217119	Approved symbol	ZNF562	19p13.2	ENSG00000171466	HGNC:25950	ZNF562	43.08	protein_coding
GTPBP4	GTP binding protein 4	152.019	-0.365626	0.17297	-0.470155	0.538596	-0.104529	0.217033	Approved symbol	GTPBP4	10p15.3	ENSG00000107937	HGNC:21535	GTPBP4	47.14	protein_coding
EPS15L1	epidermal growth factor receptor pathway substrate 15 like 1	90.7975	0.0190608	0.0733988	0.397701	0.0543381	0.37864	0.216489	Approved symbol	EPS15L1	19p13.11	ENSG00000127527	HGNC:24634	EPS15L1	50.79	protein_coding
GK5	glycerol kinase 5 (putative)	76.808	-0.326793	0.294878	-0.515633	0.621672	-0.188839	0.216416	Approved symbol	GK5	3q23	ENSG00000175066	HGNC:28635	GK5	38.79	protein_coding
ORC2	origin recognition complex subunit 2	122.461	-0.259967	-0.0837947	-0.00428847	0.176172	0.255678	0.215925	Approved symbol	ORC2	2q33.1	ENSG00000115942	HGNC:8488	ORC2	39.05	protein_coding
ABCD3	ATP binding cassette subfamily D member 3	122.441	-0.196764	0.0762717	-0.0382094	0.273036	0.158555	0.215795	Approved symbol	ABCD3	1p21.3	ENSG00000117528	HGNC:67	ABCD3	37.04	protein_coding
ABLIM1	actin binding LIM protein 1	54.9571	-0.168589	-0.576599	0.6705	-0.40801	0.839089	0.215539	Approved symbol	ABLIM1	10q25.3	ENSG00000099204	HGNC:78	ABLIM1	42.59	protein_coding
RIPK1	receptor interacting serine/threonine kinase 1	57.3868	0.103592	-0.251363	0.888767	-0.354955	0.785175	0.21511	Approved symbol	RIPK1	6p25.2	ENSG00000137275	HGNC:10019	RIPK1	45.29	protein_coding
FAM20B	FAM20B, glycosaminoglycan xylosylkinase	178.672	-0.183935	-0.0756759	0.136912	0.108259	0.320846	0.214552	Approved symbol	FAM20B	1q25.2	ENSG00000116199	HGNC:23017	FAM20B	43.17	protein_coding
MTDH	metadherin	555.51	-0.425459	-0.360363	-0.0617359	0.0650958	0.363723	0.214409	Approved symbol	MTDH	8q22.1	ENSG00000147649	HGNC:29608	MTDH	40.6	protein_coding
LRRC16A	capping protein regulator and myosin 1 linker 1	108.133	-0.0546904	0.0537155	0.263037	0.108406	0.317727	0.213067	Previous symbol	CARMIL1	6p22.2	ENSG00000079691	HGNC:21581	CARMIL1	39.54	protein_coding
RCOR1	REST corepressor 1	224.218	-0.17129	-0.0209956	0.103459	0.150295	0.274749	0.212522	Approved symbol	RCOR1	14q32.33	ENSG00000089902	HGNC:17441	RCOR1	43.48	protein_coding
CHMP4B	charged multivesicular body protein 4B	56.4882	-0.145107	-0.06994	0.204739	0.075167	0.349846	0.212507	Approved symbol	CHMP4B	20q11.22	ENSG00000101421	HGNC:16171	CHMP4B	46.43	protein_coding
FAM117B	family with sequence similarity 117 member B	65.7252	-0.219283	0.206674	-0.220364	0.425957	-0.00108116	0.212438	Approved symbol	FAM117B	2q33.2	ENSG00000138439	HGNC:14440	FAM117B	39.53	protein_coding
DNM1L	dynamin 1 like	147.577	-0.0287502	0.133097	0.233466	0.161847	0.262216	0.212031	Approved symbol	DNM1L	12p11.21	ENSG00000087470	HGNC:2973	DNM1L	38.21	protein_coding
EIF2B1	eukaryotic translation initiation factor 2B subunit alpha	95.0227	-0.291586	-0.101073	-0.0598971	0.190513	0.231689	0.211101	Approved symbol	EIF2B1	12q24.31	ENSG00000111361	HGNC:3257	EIF2B1	45.42	protein_coding
ANKIB1	ankyrin repeat and IBR domain containing 1	403.244	-0.0934184	0.00415935	0.230303	0.0975777	0.323721	0.210649	Approved symbol	ANKIB1	7q21.2	ENSG00000001629	HGNC:22215	ANKIB1	36.77	protein_coding
TTC19	tetratricopeptide repeat domain 19	184.975	-0.129861	0.398076	-0.236599	0.527937	-0.106738	0.2106	Approved symbol	TTC19	17p12	ENSG00000011295	HGNC:26006	TTC19	41.07	protein_coding
LPCAT3	lysophosphatidylcholine acyltransferase 3	65.7135	0.000904486	0.408601	0.0130793	0.407696	0.0121748	0.209936	Approved symbol	LPCAT3	12p13.31	ENSG00000111684	HGNC:30244	LPCAT3	44.19	protein_coding
AP3M1	adaptor related protein complex 3 mu 1 subunit	128.768	0.0910361	0.414944	0.186852	0.323908	0.0958155	0.209862	Approved symbol	AP3M1	10q22.2	ENSG00000185009	HGNC:569	AP3M1	41.25	protein_coding
TSPYL4	TSPY like 4	53.2056	0.181896	0.0122305	0.770957	-0.169665	0.589061	0.209698	Approved symbol	TSPYL4	6q22.1	ENSG00000187189	HGNC:21559	TSPYL4	47.75	protein_coding
SYNJ2	synaptojanin 2	94.1928	0.163199	0.585861	0.159689	0.422662	-0.00350993	0.209576	Approved symbol	SYNJ2	6q25.3	ENSG00000078269	HGNC:11504	SYNJ2	49.67	protein_coding
NDFIP1	Nedd4 family interacting protein 1	149.297	-0.34346	0.146614	-0.414526	0.490074	-0.0710656	0.209504	Approved symbol	NDFIP1	5q31.3	ENSG00000131507	HGNC:17592	NDFIP1	39.29	protein_coding
IL6ST	interleukin 6 signal transducer	120.135	-0.453663	-0.15358	-0.334996	0.300083	0.118667	0.209375	Approved symbol	IL6ST	5q11.2	ENSG00000134352	HGNC:6021	IL6ST	37.41	protein_coding
IPO4	importin 4	109.826	0.192399	0.318253	0.485184	0.125854	0.292785	0.20932	Approved symbol	IPO4	14q12	ENSG00000196497	HGNC:19426	IPO4	58.13	protein_coding
KIAA0907	KH domain containing 4, pre-mRNA splicing factor	102.69	-0.332164	-0.304493	0.0585045	0.0276709	0.390669	0.20917	Previous symbol	KHDC4	1q22	ENSG00000132680	HGNC:29145	KHDC4	42.57	protein_coding
KCTD20	potassium channel tetramerization domain containing 20	124.22	0.140938	0.0646806	0.634287	-0.0762569	0.493349	0.208546	Approved symbol	KCTD20	6p21.31	ENSG00000112078	HGNC:21052	KCTD20	42.39	protein_coding
ZNF124	zinc finger protein 124	55.0941	-0.440681	-0.0363176	-0.428053	0.404364	0.0126285	0.208496	Approved symbol	ZNF124	1q44	ENSG00000196418	HGNC:12907	ZNF124	42.19	protein_coding
RTN4	reticulon 4	172.502	-0.203483	0.232673	-0.225	0.436156	-0.0215167	0.20732	Approved symbol	RTN4	2p16.1	ENSG00000115310	HGNC:14085	RTN4	38.6	protein_coding
ZNF800	zinc finger protein 800	111.587	-0.254962	-0.718861	0.62293	-0.463899	0.877892	0.206996	Approved symbol	ZNF800	7q31.33	ENSG00000048405	HGNC:27267	ZNF800	37.8	protein_coding
ZMYND11	zinc finger MYND-type containing 11	403.07	-0.501827	-0.263648	-0.32711	0.238179	0.174717	0.206448	Approved symbol	ZMYND11	10p15.3	ENSG00000015171	HGNC:16966	ZMYND11	37.8	protein_coding
HERC3	HECT and RLD domain containing E3 ubiquitin protein ligase 3	158.457	-0.00162343	-0.390646	0.798595	-0.389022	0.800219	0.205598	Approved symbol	HERC3	4q22.1	ENSG00000138641	HGNC:4876	HERC3	39.04	protein_coding
MAP3K9	mitogen-activated protein kinase kinase kinase 9	53.792	0.170866	0.574791	0.17799	0.403926	0.00712393	0.205525	Approved symbol	MAP3K9	14q24.2	ENSG00000006432	HGNC:6861	MAP3K9	44.98	protein_coding
MPP5	membrane palmitoylated protein 5	149.213	-0.168836	0.1863	-0.112999	0.355136	0.0558372	0.205487	Approved symbol	MPP5	14q23.3	ENSG00000072415	HGNC:18669	MPP5	37.63	protein_coding
KIAA0391	KIAA0391	71.7601	0.255911	-0.34672	1.26826	-0.602631	1.01235	0.204859	Approved symbol	KIAA0391	14q13.2	ENSG00000100890	HGNC:19958	KIAA0391	40.29	protein_coding
RNF34	ring finger protein 34	64.9286	-0.0875428	0.46984	-0.235567	0.557383	-0.148024	0.20468	Approved symbol	RNF34	12q24.31	ENSG00000170633	HGNC:17297	RNF34	43.68	protein_coding
SUPT7L	SPT7 like, STAGA complex gamma subunit	68.0809	-0.133542	-0.420766	0.562034	-0.287224	0.695576	0.204176	Approved symbol	SUPT7L	2p23.3	ENSG00000119760	HGNC:30632	SUPT7L	41.29	protein_coding
ITPR1	inositol 1,4,5-trisphosphate receptor type 1	54.817	0.459939	0.382309	0.945284	-0.07763	0.485345	0.203857	Approved symbol	ITPR1	3p26.1	ENSG00000150995	HGNC:6180	ITPR1	42.9	protein_coding
AK3	adenylate kinase 3	147.381	-0.533224	-0.416863	-0.243056	0.116361	0.290168	0.203265	Approved symbol	AK3	9p24.1	ENSG00000147853	HGNC:17376	AK3	41.47	protein_coding
AZIN1	antizyme inhibitor 1	475.193	-0.202763	-0.0188831	0.019209	0.183879	0.221972	0.202926	Approved symbol	AZIN1	8q22.3	ENSG00000155096	HGNC:16432	AZIN1	40.82	protein_coding
MBNL3	muscleblind like splicing regulator 3	83.4772	-0.53858	-0.0774425	-0.594398	0.461137	-0.0558183	0.202659	Approved symbol	MBNL3	Xq26.2	ENSG00000076770	HGNC:20564	MBNL3	36.96	protein_coding
ADAM9	ADAM metallopeptidase domain 9	134.669	-0.367556	0.121826	-0.452124	0.489383	-0.084568	0.202407	Approved symbol	ADAM9	8p11.22	ENSG00000282230	HGNC:216	ADAM9	33.58	protein_coding
BUB3	BUB3, mitotic checkpoint protein	180.751	-0.311287	0.101909	-0.320774	0.413196	-0.00948703	0.201854	Approved symbol	BUB3	10q26.13	ENSG00000154473	HGNC:1151	BUB3	39.33	protein_coding
PDE7A	phosphodiesterase 7A	149.393	-0.14261	0.0603616	0.0579976	0.202971	0.200607	0.201789	Approved symbol	PDE7A	8q13.1	ENSG00000205268	HGNC:8791	PDE7A	37.7	protein_coding
PREB	prolactin regulatory element binding	52.6152	0.193804	0.094111	0.696104	-0.0996935	0.5023	0.201303	Approved symbol	PREB	2p23.3	ENSG00000138073	HGNC:9356	PREB	57.47	protein_coding
HEATR5B	HEAT repeat containing 5B	93.6569	0.21484	0.286728	0.544782	0.0718878	0.329942	0.200915	Approved symbol	HEATR5B	2p22.2	ENSG00000008869	HGNC:29273	HEATR5B	38.59	protein_coding
KIAA1432	RIC1 homolog, RAB6A GEF complex partner 1	128.296	-0.00213534	0.0325898	0.364695	0.0347252	0.36683	0.200778	Previous symbol	RIC1	9p24.1	ENSG00000107036	HGNC:17686	RIC1	37.47	protein_coding
EXOC5	exocyst complex component 5	256.41	-0.465859	-0.586368	0.0560754	-0.120508	0.521935	0.200713	Approved symbol	EXOC5	14q22.3	ENSG00000070367	HGNC:10696	EXOC5	35.97	protein_coding
RNF121	ring finger protein 121	61.368	0.0347555	-0.14044	0.610268	-0.175195	0.575512	0.200158	Approved symbol	RNF121	11q13.4	ENSG00000137522	HGNC:21070	RNF121	42.67	protein_coding
SF3A3	splicing factor 3a subunit 3	103.229	-0.226368	-0.155788	0.103204	0.0705799	0.329572	0.200076	Approved symbol	SF3A3	1p34.3	ENSG00000183431	HGNC:10767	SF3A3	44.59	protein_coding
TFG	TRK-fused gene	110.979	-0.241041	-0.00428129	-0.0777817	0.23676	0.16326	0.20001	Approved symbol	TFG	3q12.2	ENSG00000114354	HGNC:11758	TFG	36.38	protein_coding
MFAP3	microfibril associated protein 3	110.792	-0.560482	0.0462034	-0.768285	0.606686	-0.207803	0.199441	Approved symbol	MFAP3	5q33.2	ENSG00000037749	HGNC:7034	MFAP3	43.54	protein_coding
DUSP4	dual specificity phosphatase 4	178.243	0.08062	0.0350516	0.524905	-0.0455684	0.444285	0.199358	Approved symbol	DUSP4	8p12	ENSG00000120875	HGNC:3070	DUSP4	51.08	protein_coding
TPRG1L	tumor protein p63 regulated 1 like	57.9224	0.283234	0.242629	0.722049	-0.0406058	0.438815	0.199105	Approved symbol	TPRG1L	1p36.32	ENSG00000158109	HGNC:27007	TPRG1L	52.22	protein_coding
CNOT10	CCR4-NOT transcription complex subunit 10	63.1252	0.085765	-0.0285228	0.597682	-0.114288	0.511917	0.198814	Approved symbol	CNOT10	3p22.3	ENSG00000182973	HGNC:23817	CNOT10	41.97	protein_coding
UFM1	ubiquitin fold modifier 1	104.054	-0.604142	-0.450705	-0.360752	0.153437	0.24339	0.198413	Approved symbol	UFM1	13q13.3	ENSG00000120686	HGNC:20597	UFM1	33.9	protein_coding
COIL	coilin	64.8489	-0.727208	-0.90924	-0.149258	-0.182032	0.57795	0.197959	Approved symbol	COIL	17q22	ENSG00000121058	HGNC:2184	COIL	43	protein_coding
EVL	Enah/Vasp-like	55.538	0.0800946	0.199852	0.355897	0.119758	0.275802	0.19778	Approved symbol	EVL	14q32.2	ENSG00000196405	HGNC:20234	EVL	45.48	protein_coding
TLE3	transducin like enhancer of split 3	164.77	0.0873003	0.194395	0.375507	0.107095	0.288207	0.197651	Approved symbol	TLE3	15q23	ENSG00000140332	HGNC:11839	TLE3	52.15	protein_coding
FTSJD1	cap methyltransferase 2	74.2435	-0.472261	-0.13208	-0.417691	0.340181	0.0545701	0.197376	Previous symbol	CMTR2	16q22.2	ENSG00000180917	HGNC:25635	CMTR2	39.62	protein_coding
KIAA0586	KIAA0586	52.9342	0.0588066	0.175481	0.336443	0.116674	0.277636	0.197155	Approved symbol	KIAA0586	14q23.1	ENSG00000100578	HGNC:19960	KIAA0586	37.04	protein_coding
TRAF3	TNF receptor associated factor 3	70.1631	0.138361	-0.0642451	0.734838	-0.202607	0.596477	0.196935	Approved symbol	TRAF3	14q32.32	ENSG00000131323	HGNC:12033	TRAF3	45.83	protein_coding
ATP6V1C1	ATPase H+ transporting V1 subunit C1	277.486	-0.299528	-0.0545118	-0.151095	0.245016	0.148432	0.196724	Approved symbol	ATP6V1C1	8q22.3	ENSG00000155097	HGNC:856	ATP6V1C1	38.39	protein_coding
HIGD1A	HIG1 hypoxia inducible domain family member 1A	83.8136	-0.481238	-0.412421	-0.156678	0.0688168	0.32456	0.196688	Approved symbol	HIGD1A	3p22.1	ENSG00000181061	HGNC:29527	HIGD1A	42.66	protein_coding
ACBD5	acyl-CoA binding domain containing 5	145.618	-0.399843	-0.117245	-0.289501	0.282598	0.110343	0.19647	Approved symbol	ACBD5	10p12.1	ENSG00000107897	HGNC:23338	ACBD5	40.95	protein_coding
SYNJ2BP	synaptojanin 2 binding protein	191.039	-0.376083	-0.166638	-0.192875	0.209444	0.183208	0.196326	Approved symbol	SYNJ2BP	14q24.2	ENSG00000213463	HGNC:18955	SYNJ2BP	39.54	protein_coding
PLOD2	procollagen-lysine,2-oxoglutarate 5-dioxygenase 2	138.129	-0.462703	-0.473085	-0.0611229	-0.0103822	0.40158	0.195599	Approved symbol	PLOD2	3q24	ENSG00000152952	HGNC:9082	PLOD2	36.22	protein_coding
AKIRIN1	akirin 1	79.2936	-0.435144	-0.279643	-0.199479	0.155501	0.235666	0.195584	Approved symbol	AKIRIN1	1p34.3	ENSG00000174574	HGNC:25744	AKIRIN1	43.9	protein_coding
MIB1	mindbomb E3 ubiquitin protein ligase 1	279.358	-0.424223	-0.162838	-0.294632	0.261386	0.129591	0.195489	Approved symbol	MIB1	18q11.2	ENSG00000101752	HGNC:21086	MIB1	38.64	protein_coding
FAM190B	coiled-coil serine rich protein 2	213.037	-0.419815	-0.449554	-0.00219543	-0.0297382	0.41762	0.193941	Previous symbol	CCSER2	10q23.1	ENSG00000107771	HGNC:29197	CCSER2	37.56	protein_coding
TGFB2	transforming growth factor beta 2	107.012	-0.354525	-0.339132	0.0178378	0.0153929	0.372362	0.193878	Approved symbol	TGFB2	1q41	ENSG00000092969	HGNC:11768	TGFB2	41.85	protein_coding
SRPRB	SRP receptor beta subunit	55.1758	0.0326466	-0.0654846	0.518147	-0.0981312	0.485501	0.193685	Approved symbol	SRPRB	3q22.1	ENSG00000144867	HGNC:24085	SRPRB	41.15	protein_coding
CDK2AP1	cyclin dependent kinase 2 associated protein 1	188.264	0.0189063	0.28301	0.14092	0.264104	0.122013	0.193059	Approved symbol	CDK2AP1	12q24.31	ENSG00000111328	HGNC:14002	CDK2AP1	58.95	protein_coding
CCNT1	cyclin T1	185.041	-0.152976	-0.0708604	0.148768	0.0821153	0.301744	0.19193	Approved symbol	CCNT1	12q13.11-q13.12	ENSG00000129315	HGNC:1599	CCNT1	40.95	protein_coding
FZD6	frizzled class receptor 6	114.439	0.0139901	0.117867	0.292683	0.103877	0.278693	0.191285	Approved symbol	FZD6	8q22.3	ENSG00000164930	HGNC:4044	FZD6	37.65	protein_coding
SEL1L	SEL1L ERAD E3 ligase adaptor subunit	244.169	-0.0633435	0.0164377	0.238627	0.0797812	0.301971	0.190876	Approved symbol	SEL1L	14q31	ENSG00000071537	HGNC:10717	SEL1L	38.48	protein_coding
SQLE	squalene epoxidase	230.385	0.165233	0.367008	0.345146	0.201775	0.179913	0.190844	Approved symbol	SQLE	8q24.13	ENSG00000104549	HGNC:11279	SQLE	37.59	protein_coding
HECA	hdc homolog, cell cycle regulator	101.646	-0.510752	-0.245755	-0.394479	0.264997	0.116273	0.190635	Approved symbol	HECA	6q24.1	ENSG00000112406	HGNC:21041	HECA	41.79	protein_coding
SKA2	spindle and kinetochore associated complex subunit 2	268.753	-0.448124	-0.118258	-0.397013	0.329866	0.0511107	0.190488	Approved symbol	SKA2	17q23.2	ENSG00000182628	HGNC:28006	SKA2	41.24	protein_coding
HEXIM1	hexamethylene bisacetamide inducible 1	63.2271	-0.671313	-0.257647	-0.705045	0.413667	-0.0337316	0.189968	Approved symbol	HEXIM1	17q21.31	ENSG00000186834	HGNC:24953	HEXIM1	48.22	protein_coding
RNF41	ring finger protein 41	65.3264	0.375424	0.563584	0.567182	0.18816	0.191758	0.189959	Approved symbol	RNF41	12q13.3	ENSG00000181852	HGNC:18401	RNF41	47.86	protein_coding
TAB2	TGF-beta activated kinase 1 (MAP3K7) binding protein 2	342.819	0.130492	0.322081	0.318748	0.191589	0.188256	0.189923	Approved symbol	TAB2	6q25.1	ENSG00000055208	HGNC:17075	TAB2	38.87	protein_coding
RND3	Rho family GTPase 3	79.4905	-0.483934	-0.479032	-0.110059	0.00490222	0.373875	0.189389	Approved symbol	RND3	2q23.3	ENSG00000115963	HGNC:671	RND3	38.66	protein_coding
ARID2	AT-rich interaction domain 2	238.047	0.0872547	0.294489	0.258736	0.207234	0.171481	0.189357	Approved symbol	ARID2	12q12	ENSG00000189079	HGNC:18037	ARID2	36.1	protein_coding
ZNF621	zinc finger protein 621	71.5955	-0.21552	0.286245	-0.339106	0.501765	-0.123586	0.18909	Approved symbol	ZNF621	3p22.1	ENSG00000172888	HGNC:24787	ZNF621	41.97	protein_coding
SOS1	SOS Ras/Rac guanine nucleotide exchange factor 1	476.783	-0.107904	0.190013	-0.027783	0.297918	0.0801212	0.189019	Approved symbol	SOS1	2p22.1	ENSG00000115904	HGNC:11187	SOS1	37.8	protein_coding
PDLIM5	PDZ and LIM domain 5	85.2206	-0.268405	0.325466	-0.486527	0.593872	-0.218122	0.187875	Approved symbol	PDLIM5	4q22.3	ENSG00000163110	HGNC:17468	PDLIM5	36.89	protein_coding
ATR	ATR serine/threonine kinase	174.093	0.0857786	0.100055	0.44722	0.0142764	0.361441	0.187859	Approved symbol	ATR	3q23	ENSG00000175054	HGNC:882	ATR	37.14	protein_coding
PPP6R2	protein phosphatase 6 regulatory subunit 2	65.2796	0.0308844	0.304903	0.132449	0.274019	0.101565	0.187792	Approved symbol	PPP6R2	22q13.33	ENSG00000100239	HGNC:19253	PPP6R2	51.13	protein_coding
ITGA2	integrin subunit alpha 2	57.2196	-0.419403	0.0166659	-0.480085	0.436069	-0.0606821	0.187693	Approved symbol	ITGA2	5q11.2	ENSG00000164171	HGNC:6137	ITGA2	38.01	protein_coding
GON4L	gon-4 like	130.902	0.247178	0.873863	-0.00470301	0.626685	-0.251881	0.187402	Approved symbol	GON4L	1q22	ENSG00000116580	HGNC:25973	GON4L	44.03	protein_coding
CD2AP	CD2 associated protein	180.598	-0.889388	-0.540055	-0.864142	0.349333	0.0252464	0.18729	Approved symbol	CD2AP	6p12.3	ENSG00000198087	HGNC:14258	CD2AP	36.38	protein_coding
MTF1	metal regulatory transcription factor 1	73.7418	0.259198	0.228023	0.664655	-0.0311751	0.405457	0.187141	Approved symbol	MTF1	1p34.3	ENSG00000188786	HGNC:7428	MTF1	43.61	protein_coding
PIAS1	protein inhibitor of activated STAT 1	100.177	-0.255131	-0.168824	0.0326424	0.0863072	0.287774	0.18704	Approved symbol	PIAS1	15q23	ENSG00000033800	HGNC:2752	PIAS1	38.09	protein_coding
EDF1	endothelial differentiation related factor 1	104.118	-0.124344	-0.435045	0.560395	-0.3107	0.684739	0.18702	Approved symbol	EDF1	9q34.3	ENSG00000107223	HGNC:3164	EDF1	57.77	protein_coding
SET	SET nuclear proto-oncogene	833.204	-0.307057	0.0204141	-0.261031	0.327471	0.046026	0.186749	Approved symbol	SET	9q34.11	ENSG00000119335	HGNC:10760	SET	49.47	protein_coding
C5orf43	small integral membrane protein 15	106.918	-0.472009	-0.563527	-0.00752011	-0.0915175	0.464489	0.186486	Previous symbol	SMIM15	5q12.1	ENSG00000188725	HGNC:33861	SMIM15	36.57	protein_coding
SFPQ	splicing factor proline and glutamine rich	236.703	-0.383501	-0.271205	-0.122872	0.112297	0.260629	0.186463	Approved symbol	SFPQ	1p34.3	ENSG00000116560	HGNC:10774	SFPQ	41.83	protein_coding
ARHGAP32	Rho GTPase activating protein 32	144.303	0.0665842	0.489051	0.0164205	0.422466	-0.0501638	0.186151	Approved symbol	ARHGAP32	11q24.3	ENSG00000134909	HGNC:17399	ARHGAP32	36.86	protein_coding
ADO	2-aminoethanethiol dioxygenase	80.4216	-0.47722	-0.31756	-0.265328	0.15966	0.211892	0.185776	Approved symbol	ADO	10q21.3	ENSG00000181915	HGNC:23506	ADO	47.48	protein_coding
C6orf97	coiled-coil domain containing 170	300.533	-0.376978	-0.10767	-0.275602	0.269308	0.101376	0.185342	Previous symbol	CCDC170	6q25.1	ENSG00000120262	HGNC:21177	CCDC170	40.85	protein_coding
ARPC5	actin related protein 2/3 complex subunit 5	120.272	-0.224125	0.503631	-0.581353	0.727756	-0.357228	0.185264	Approved symbol	ARPC5	1q25.3	ENSG00000162704	HGNC:708	ARPC5	38.38	protein_coding
TDG	thymine DNA glycosylase	122.96	-0.282381	-0.178199	-0.0162878	0.104182	0.266093	0.185137	Approved symbol	TDG	12q23.3	ENSG00000139372	HGNC:11700	TDG	40.65	protein_coding
TCERG1	transcription elongation regulator 1	180.038	0.201268	0.657953	0.114723	0.456685	-0.0865455	0.18507	Approved symbol	TCERG1	5q32	ENSG00000113649	HGNC:15630	TCERG1	36.35	protein_coding
PADI2	peptidyl arginine deiminase 2	54.4801	-0.00864942	0.334016	0.0181559	0.342666	0.0268054	0.184736	Approved symbol	PADI2	1p36.13	ENSG00000117115	HGNC:18341	PADI2	51.75	protein_coding
UBR3	ubiquitin protein ligase E3 component n-recognin 3 (putative)	250.811	-0.163368	-0.117536	0.160084	0.0458324	0.323452	0.184642	Approved symbol	UBR3	2q31.1	ENSG00000144357	HGNC:30467	UBR3	36.88	protein_coding
EIF5B	eukaryotic translation initiation factor 5B	150.099	-0.0847161	-0.0609916	0.260278	0.0237245	0.344994	0.184359	Approved symbol	EIF5B	2q11.2	ENSG00000158417	HGNC:30793	EIF5B	38.48	protein_coding
ZNF12	zinc finger protein 12	110.123	-0.0229557	0.127494	0.194822	0.15045	0.217777	0.184114	Approved symbol	ZNF12	7p22.1	ENSG00000164631	HGNC:12902	ZNF12	43.43	protein_coding
TLE1	transducin like enhancer of split 1	72.4773	0.219103	0.237252	0.568993	0.0181489	0.349889	0.184019	Approved symbol	TLE1	9q21.32	ENSG00000196781	HGNC:11837	TLE1	43.43	protein_coding
AMOTL1	angiomotin like 1	125.087	0.241949	0.226611	0.623467	-0.0153377	0.381519	0.183091	Approved symbol	AMOTL1	11q21	ENSG00000166025	HGNC:17811	AMOTL1	41.79	protein_coding
C14orf43	ELM2 and Myb/SANT domain containing 1	295.444	0.174163	0.559888	0.154298	0.385725	-0.0198659	0.182929	Previous symbol	ELMSAN1	14q24.3	ENSG00000156030	HGNC:19853	ELMSAN1	51.27	protein_coding
MRPL41	mitochondrial ribosomal protein L41	55.0508	-0.208515	0.141992	-0.194032	0.350507	0.0144829	0.182495	Approved symbol	MRPL41	9q34.3	ENSG00000182154	HGNC:14492	MRPL41	72.44	protein_coding
RPRD1A	regulation of nuclear pre-mRNA domain containing 1A	160.914	-0.140628	0.141394	-0.057782	0.282022	0.0828465	0.182434	Approved symbol	RPRD1A	18q12.2	ENSG00000141425	HGNC:25560	RPRD1A	38.63	protein_coding
ZNF286A	zinc finger protein 286A	59.4714	-0.322245	-0.665384	0.385698	-0.343138	0.707943	0.182402	Approved symbol	ZNF286A	17p12	ENSG00000187607	HGNC:13501	ZNF286A	39.97	protein_coding
NFKBIZ	NFKB inhibitor zeta	62	-0.32822	0.0971454	-0.389988	0.425365	-0.0617689	0.181798	Approved symbol	NFKBIZ	3q12.3	ENSG00000144802	HGNC:29805	NFKBIZ	40.23	protein_coding
KIAA1217	KIAA1217	55.1567	-0.0667027	0.42563	-0.195771	0.492332	-0.129068	0.181632	Approved symbol	KIAA1217	10p12.2-p12.1	ENSG00000120549	HGNC:25428	KIAA1217	40.56	protein_coding
ITCH	itchy E3 ubiquitin protein ligase	271.89	0.0347877	0.0628662	0.369742	0.0280785	0.334954	0.181516	Approved symbol	ITCH	20q11.22	ENSG00000078747	HGNC:13890	ITCH	40.53	protein_coding
PSMA2	proteasome subunit alpha 2	133.918	-0.307579	-0.135287	-0.119307	0.172292	0.188273	0.180283	Approved symbol	PSMA2	7p14.1	ENSG00000106588	HGNC:9531	PSMA2	38.3	protein_coding
SMARCA5	SWI/SNF related, matrix associated, actin dependent regulator of chromatin, subfamily a, member 5	288.319	-0.278731	-0.0226442	-0.174662	0.256087	0.10407	0.180078	Approved symbol	SMARCA5	4q31.21	ENSG00000153147	HGNC:11101	SMARCA5	35.51	protein_coding
PPP2CA	protein phosphatase 2 catalytic subunit alpha	267.467	-0.231361	-0.0173564	-0.0855275	0.214005	0.145834	0.179919	Approved symbol	PPP2CA	5q31.1	ENSG00000113575	HGNC:9299	PPP2CA	40.38	protein_coding
TOB1	transducer of ERBB2, 1	340.085	-0.511335	-0.615673	-0.0476083	-0.104338	0.463727	0.179695	Approved symbol	TOB1	17q21.33	ENSG00000141232	HGNC:11979	TOB1	50.17	protein_coding
CLOCK	clock circadian regulator	143.235	-0.236219	-0.323285	0.208499	-0.0870665	0.444718	0.178826	Approved symbol	CLOCK	4q12	ENSG00000134852	HGNC:2082	CLOCK	37.44	protein_coding
IFFO2	intermediate filament family orphan 2	67.554	0.244376	0.105631	0.740318	-0.138745	0.495942	0.178598	Approved symbol	IFFO2	1p36.13	ENSG00000169991	HGNC:27006	IFFO2	54.33	protein_coding
SLC39A10	solute carrier family 39 member 10	256.702	-0.175842	-0.181729	0.186854	-0.00588661	0.362696	0.178405	Approved symbol	SLC39A10	2q32.3	ENSG00000196950	HGNC:20861	SLC39A10	38.48	protein_coding
SENP6	SUMO specific peptidase 6	334.225	-0.201839	-0.111064	0.0637617	0.0907746	0.2656	0.178187	Approved symbol	SENP6	6q14.1	ENSG00000112701	HGNC:20944	SENP6	37.44	protein_coding
AKAP9	A-kinase anchoring protein 9	521.272	-0.137912	0.0358541	0.0439502	0.173766	0.181862	0.177814	Approved symbol	AKAP9	7q21.2	ENSG00000127914	HGNC:379	AKAP9	36.72	protein_coding
PPP6R3	protein phosphatase 6 regulatory subunit 3	527.835	-0.269307	0.10382	-0.286957	0.373127	-0.0176498	0.177739	Approved symbol	PPP6R3	11q13	ENSG00000110075	HGNC:1173	PPP6R3	41.89	protein_coding
PARVA	parvin alpha	52.0381	-0.275637	0.0282099	-0.224667	0.303847	0.0509698	0.177408	Approved symbol	PARVA	11p15.3	ENSG00000197702	HGNC:14652	PARVA	43.51	protein_coding
NSMAF	neutral sphingomyelinase activation associated factor	74.8445	0.163537	-0.279532	0.960374	-0.443068	0.796837	0.176884	Approved symbol	NSMAF	8q12.1	ENSG00000035681	HGNC:8017	NSMAF	38.41	protein_coding
NOP10	NOP10 ribonucleoprotein	56.346	-0.239381	-0.370636	0.245571	-0.131256	0.484951	0.176848	Approved symbol	NOP10	15q14	ENSG00000182117	HGNC:14378	NOP10	49.56	protein_coding
PAN3	PAN3 poly(A) specific ribonuclease subunit	155.413	-0.168531	-0.0196462	0.0362188	0.148884	0.204749	0.176817	Approved symbol	PAN3	13q12.2	ENSG00000152520	HGNC:29991	PAN3	37.49	protein_coding
EIF4ENIF1	eukaryotic translation initiation factor 4E nuclear import factor 1	52.4027	-0.193238	-0.252691	0.219455	-0.0594523	0.412693	0.176621	Approved symbol	EIF4ENIF1	22q12.2	ENSG00000184708	HGNC:16687	EIF4ENIF1	44.22	protein_coding
OPA1	OPA1, mitochondrial dynamin like GTPase	288.26	-0.355198	-0.181149	-0.176096	0.174049	0.179102	0.176576	Approved symbol	OPA1	3q29	ENSG00000198836	HGNC:8140	OPA1	36.98	protein_coding
TBCD	tubulin folding cofactor D	60.7156	0.284612	0.040781	0.881467	-0.243832	0.596855	0.176512	Approved symbol	TBCD	17q25.3	ENSG00000278759	HGNC:11581	TBCD	55.58	protein_coding
DNAJA3	DnaJ heat shock protein family (Hsp40) member A3	99.9262	0.10805	0.250061	0.319036	0.14201	0.210985	0.176498	Approved symbol	DNAJA3	16p13.3	ENSG00000276726	HGNC:11808	DNAJA3	49.02	protein_coding
FAM63A	MINDY lysine 48 deubiquitinase 1	66.7494	0.349226	0.531402	0.519776	0.182176	0.17055	0.176363	Previous symbol	MINDY1	1q21.3	ENSG00000143409	HGNC:25648	MINDY1	49.22	protein_coding
KIN	Kin17 DNA and RNA binding protein	50.1175	-0.80653	-0.483737	-0.776725	0.322792	0.0298044	0.176298	Approved symbol	KIN	10p14	ENSG00000151657	HGNC:6327	KIN	39.94	protein_coding
RHOA	ras homolog family member A	400.302	-0.161989	0.279614	-0.251531	0.441603	-0.0895422	0.17603	Approved symbol	RHOA	3p21.31	ENSG00000067560	HGNC:667	RHOA	46.57	protein_coding
MARK3	microtubule affinity regulating kinase 3	168.146	-0.224803	-0.282156	0.184602	-0.0573528	0.409405	0.176026	Approved symbol	MARK3	14q32.32-q32.33	ENSG00000075413	HGNC:6897	MARK3	42.15	protein_coding
TBC1D24	TBC1 domain family member 24	50.4847	0.033667	-0.170494	0.589453	-0.204161	0.555787	0.175813	Approved symbol	TBC1D24	16p13.3	ENSG00000162065	HGNC:29203	TBC1D24	55.83	protein_coding
HERC2	HECT and RLD domain containing E3 ubiquitin protein ligase 2	167.622	0.269063	0.238824	0.65078	-0.0302393	0.381717	0.175739	Approved symbol	HERC2	15q13.1	ENSG00000276802	HGNC:4868	HERC2	43.57	protein_coding
SDHD	succinate dehydrogenase complex subunit D	51.427	-0.681542	-0.246948	-0.764872	0.434594	-0.08333	0.175632	Approved symbol	SDHD	11q23.1	ENSG00000204370	HGNC:10683	SDHD	41.79	protein_coding
PRR13	proline rich 13	125.163	-0.253563	0.0807161	-0.237482	0.334279	0.0160804	0.17518	Approved symbol	PRR13	12q13.13	ENSG00000205352	HGNC:24528	PRR13	48.6	protein_coding
NEDD4	neural precursor cell expressed, developmentally down-regulated 4, E3 ubiquitin protein ligase	83.9719	-0.513601	-0.216581	-0.460409	0.297021	0.0531924	0.175106	Approved symbol	NEDD4	15q21.3	ENSG00000069869	HGNC:7727	NEDD4	38.51	protein_coding
SOX4	SRY-box 4	292.079	-0.455044	-0.153301	-0.406966	0.301744	0.048078	0.174911	Approved symbol	SOX4	6p22.3	ENSG00000124766	HGNC:11200	SOX4	50.73	protein_coding
YWHAZ	tyrosine 3-monooxygenase/tryptophan 5-monooxygenase activation protein zeta	2759.63	-0.0591411	0.28129	-0.0506039	0.340431	0.00853719	0.174484	Approved symbol	YWHAZ	8q22.3	ENSG00000164924	HGNC:12855	YWHAZ	40.87	protein_coding
SC5DL	sterol-C5-desaturase	81.1152	-0.0170458	0.683888	-0.370744	0.700934	-0.353698	0.173618	Previous symbol	SC5D	11q23.3-q24.1	ENSG00000109929	HGNC:10547	SC5D	38.78	protein_coding
CEP104	centrosomal protein 104	64.7454	-0.278225	0.0935742	-0.306163	0.371799	-0.0279376	0.171931	Approved symbol	CEP104	1p36.32	ENSG00000116198	HGNC:24866	CEP104	47.92	protein_coding
PTBP3	polypyrimidine tract binding protein 3	540.651	-0.471951	-0.209271	-0.390901	0.26268	0.08105	0.171865	Approved symbol	PTBP3	9q32	ENSG00000119314	HGNC:10253	PTBP3	37.7	protein_coding
MYNN	myoneurin	63.042	-0.297517	-0.0459261	-0.205439	0.251591	0.0920778	0.171834	Approved symbol	MYNN	3q26.2	ENSG00000085274	HGNC:14955	MYNN	37.29	protein_coding
KIAA1033	WASH complex subunit 4	290.207	-0.201983	0.0847011	-0.145228	0.286684	0.0567557	0.17172	Previous symbol	WASHC4	12q23.3	ENSG00000136051	HGNC:29174	WASHC4	35.27	protein_coding
PPP1R13B	protein phosphatase 1 regulatory subunit 13B	82.9858	0.140045	0.16513	0.458236	0.0250848	0.318191	0.171638	Approved symbol	PPP1R13B	14q32.33	ENSG00000088808	HGNC:14950	PPP1R13B	44.51	protein_coding
TMEM167A	transmembrane protein 167A	216.812	-0.561201	-0.306005	-0.473282	0.255195	0.0879183	0.171557	Approved symbol	TMEM167A	5q14.2	ENSG00000174695	HGNC:28330	TMEM167A	35.95	protein_coding
PSMG2	proteasome assembly chaperone 2	108.034	-0.157085	0.474136	-0.445268	0.631222	-0.288183	0.171519	Approved symbol	PSMG2	18p11.21	ENSG00000128789	HGNC:24929	PSMG2	42.01	protein_coding
ECT2	epithelial cell transforming 2	113.668	-0.029286	-0.226878	0.51071	-0.197592	0.539996	0.171202	Approved symbol	ECT2	3q26.31	ENSG00000114346	HGNC:3155	ECT2	34.96	protein_coding
SAMD12	sterile alpha motif domain containing 12	93.9966	-0.444773	-0.38117	-0.166839	0.0636033	0.277934	0.170769	Approved symbol	SAMD12	8q24.11-q24.12	ENSG00000177570	HGNC:31750	SAMD12	39.62	protein_coding
ZNF564	zinc finger protein 564	67.3191	-0.308087	-0.618551	0.343331	-0.310464	0.651419	0.170478	Approved symbol	ZNF564	19p13.2	ENSG00000249709	HGNC:31106	ZNF564	44.24	protein_coding
TIAL1	TIA1 cytotoxic granule associated RNA binding protein like 1	202.523	-0.441057	-0.359567	-0.181816	0.0814895	0.259241	0.170365	Approved symbol	TIAL1	10q26.11	ENSG00000151923	HGNC:11804	TIAL1	38.16	protein_coding
TTLL5	tubulin tyrosine ligase like 5	96.7073	0.304992	-0.0671751	1.01745	-0.372167	0.712462	0.170148	Approved symbol	TTLL5	14q24.3	ENSG00000119685	HGNC:19963	TTLL5	40.03	protein_coding
GALNT3	polypeptide N-acetylgalactosaminyltransferase 3	81.303	-0.428528	-0.498865	-0.0181994	-0.0703367	0.410329	0.169996	Approved symbol	GALNT3	2q24.3	ENSG00000115339	HGNC:4125	GALNT3	37.06	protein_coding
WDR61	WD repeat domain 61	108.328	0.0345539	0.100905	0.307719	0.0663506	0.273166	0.169758	Approved symbol	WDR61	15q25.1	ENSG00000140395	HGNC:30300	WDR61	43.39	protein_coding
KIF3A	kinesin family member 3A	74.6196	0.0803362	-0.106808	0.605828	-0.187144	0.525491	0.169174	Approved symbol	KIF3A	5q31.1	ENSG00000131437	HGNC:6319	KIF3A	36.68	protein_coding
ZNF28	zinc finger protein 28	54.5354	-0.528455	-0.0780778	-0.641121	0.450377	-0.112666	0.168855	Approved symbol	ZNF28	19q13.41	ENSG00000198538	HGNC:13073	ZNF28	45.1	protein_coding
SENP1	SUMO specific peptidase 1	84.0852	-0.207071	0.642177	-0.718631	0.849248	-0.51156	0.168844	Approved symbol	SENP1	12q13.11	ENSG00000079387	HGNC:17927	SENP1	38.62	protein_coding
DCUN1D4	defective in cullin neddylation 1 domain containing 4	55.8851	-0.503345	-0.566853	-0.102461	-0.0635079	0.400884	0.168688	Approved symbol	DCUN1D4	4q12	ENSG00000109184	HGNC:28998	DCUN1D4	40.07	protein_coding
KPNA1	karyopherin subunit alpha 1	211.382	-0.194981	-0.216327	0.163497	-0.021346	0.358477	0.168566	Approved symbol	KPNA1	3q21.1	ENSG00000114030	HGNC:6394	KPNA1	38.27	protein_coding
ZFR	zinc finger RNA binding protein	270.079	-0.131957	-0.00843253	0.080415	0.123524	0.212372	0.167948	Approved symbol	ZFR	5p13.3	ENSG00000056097	HGNC:17277	ZFR	38.33	protein_coding
KIAA0232	KIAA0232	116.351	-0.0428924	0.391057	-0.141124	0.43395	-0.0982316	0.167859	Approved symbol	KIAA0232	4p16.1	ENSG00000170871	HGNC:28992	KIAA0232	42.27	protein_coding
MLLT10	MLLT10, histone lysine methyltransferase DOT1L cofactor	126.371	-0.161814	-0.150181	0.161975	0.0116324	0.323789	0.167711	Approved symbol	MLLT10	10p12.31	ENSG00000078403	HGNC:16063	MLLT10	39.77	protein_coding
TMEM41B	transmembrane protein 41B	82.0618	-0.462334	-0.673305	0.0834188	-0.210972	0.545752	0.16739	Approved symbol	TMEM41B	11p15.4	ENSG00000166471	HGNC:28948	TMEM41B	42.5	protein_coding
GATA3	GATA binding protein 3	1003.85	-0.236426	0.00534047	-0.143658	0.241766	0.0927677	0.167267	Approved symbol	GATA3	10p14	ENSG00000107485	HGNC:4172	GATA3	51.55	protein_coding
KIF21A	kinesin family member 21A	104.395	-0.336035	-0.670269	0.331791	-0.334234	0.667827	0.166796	Approved symbol	KIF21A	12q12	ENSG00000139116	HGNC:19349	KIF21A	36.22	protein_coding
TTC39A	tetratricopeptide repeat domain 39A	50.23	0.139445	-0.0670428	0.67938	-0.206487	0.539936	0.166724	Approved symbol	TTC39A	1p32.3	ENSG00000085831	HGNC:18657	TTC39A	51.4	protein_coding
ATRX	ATRX, chromatin remodeler	444.204	-0.396343	-0.0934107	-0.366509	0.302932	0.0298344	0.166383	Approved symbol	ATRX	Xq21.1	ENSG00000085224	HGNC:886	ATRX	37.73	protein_coding
USP34	ubiquitin specific peptidase 34	972.339	-0.0580514	-0.0915619	0.306966	-0.0335105	0.365018	0.165754	Approved symbol	USP34	2p15	ENSG00000115464	HGNC:20066	USP34	38.76	protein_coding
C7orf42	transmembrane protein 248	223.033	-0.131849	0.0545791	0.0124584	0.186428	0.144308	0.165368	Previous symbol	TMEM248	7q11.21	ENSG00000106609	HGNC:25476	TMEM248	44.8	protein_coding
TMEM30A	transmembrane protein 30A	298.421	-0.508599	-0.266588	-0.420588	0.242011	0.0880108	0.165011	Approved symbol	TMEM30A	6q14.1	ENSG00000112697	HGNC:16667	TMEM30A	37.37	protein_coding
GATAD2B	GATA zinc finger domain containing 2B	182.609	0.104275	0.200351	0.338164	0.0960759	0.233888	0.164982	Approved symbol	GATAD2B	1q21.3	ENSG00000261992	HGNC:30778	GATAD2B	44.67	protein_coding
PSMA1	proteasome subunit alpha 1	104.603	-0.158125	-0.0995592	0.112532	0.0585654	0.270657	0.164611	Approved symbol	PSMA1	11p15.2	ENSG00000129084	HGNC:9530	PSMA1	40.21	protein_coding
DUSP16	dual specificity phosphatase 16	139.43	-0.0309015	0.52949	-0.262435	0.560391	-0.231534	0.164429	Approved symbol	DUSP16	12p13.2	ENSG00000111266	HGNC:17909	DUSP16	40.28	protein_coding
TLK2	tousled like kinase 2	361.727	-0.21897	0.0234598	-0.133036	0.24243	0.0859343	0.164182	Approved symbol	TLK2	17q23	ENSG00000146872	HGNC:11842	TLK2	42.17	protein_coding
SMU1	SMU1, DNA replication regulator and spliceosomal factor	94.3797	0.108704	0.175655	0.3696	0.0669509	0.260896	0.163923	Approved symbol	SMU1	9p21.1	ENSG00000122692	HGNC:18247	SMU1	41.17	protein_coding
ABTB2	ankyrin repeat and BTB domain containing 2	72.5289	-0.075255	0.254282	-0.077094	0.329537	-0.00183908	0.163849	Approved symbol	ABTB2	11p13	ENSG00000166016	HGNC:23842	ABTB2	47.92	protein_coding
TSPAN17	tetraspanin 17	66.1778	0.238891	0.239873	0.564714	0.000982117	0.325823	0.163402	Approved symbol	TSPAN17	5q35.2	ENSG00000048140	HGNC:13594	TSPAN17	58.7	protein_coding
SUN1	Sad1 and UNC84 domain containing 1	146.396	0.0557561	0.0725323	0.365069	0.0167763	0.309313	0.163045	Approved symbol	SUN1	7p22.3	ENSG00000164828	HGNC:18587	SUN1	52.69	protein_coding
EXOC1	exocyst complex component 1	65.2235	0.0833394	-0.134427	0.626666	-0.217767	0.543327	0.16278	Approved symbol	EXOC1	4q12	ENSG00000090989	HGNC:30380	EXOC1	34.99	protein_coding
HNRNPK	heterogeneous nuclear ribonucleoprotein K	640.66	-0.177672	-0.144678	0.114087	0.0329939	0.291759	0.162376	Approved symbol	HNRNPK	9q21.32	ENSG00000165119	HGNC:5044	HNRNPK	39.12	protein_coding
KDM5A	lysine demethylase 5A	204.602	-0.0780821	0.304222	-0.136348	0.382304	-0.0582658	0.162019	Approved symbol	KDM5A	12p13.33	ENSG00000073614	HGNC:9886	KDM5A	39.46	protein_coding
LPIN1	lipin 1	69.0877	-0.189169	-0.45451	0.40014	-0.265341	0.589308	0.161984	Approved symbol	LPIN1	2p25.1	ENSG00000134324	HGNC:13345	LPIN1	46.76	protein_coding
GRSF1	G-rich RNA sequence binding factor 1	183.987	-0.212026	-0.0416248	-0.0587984	0.170402	0.153228	0.161815	Approved symbol	GRSF1	4q13.3	ENSG00000132463	HGNC:4610	GRSF1	43.53	protein_coding
VAPB	VAMP associated protein B and C	362.195	-0.139113	0.060968	-0.0157804	0.200081	0.123333	0.161707	Approved symbol	VAPB	20q13.32	ENSG00000124164	HGNC:12649	VAPB	42.86	protein_coding
PLEKHB2	pleckstrin homology domain containing B2	379.18	0.0867491	0.246811	0.249792	0.160062	0.163043	0.161552	Approved symbol	PLEKHB2	2q21.1	ENSG00000115762	HGNC:19236	PLEKHB2	42.42	protein_coding
CALCOCO1	calcium binding and coiled-coil domain 1	91.8305	0.132734	0.619912	-0.0335708	0.487178	-0.166305	0.160436	Approved symbol	CALCOCO1	12q13.13	ENSG00000012822	HGNC:29306	CALCOCO1	49.2	protein_coding
IKBKAP	elongator complex protein 1	83.9324	0.272721	0.483779	0.382226	0.211058	0.109506	0.160282	Previous symbol	ELP1	9q31.3	ENSG00000070061	HGNC:5959	ELP1	39.91	protein_coding
RABGAP1L	RAB GTPase activating protein 1 like	84.0522	-0.00643516	0.23653	0.0709991	0.242965	0.0774343	0.1602	Approved symbol	RABGAP1L	1q25.1	ENSG00000152061	HGNC:24663	RABGAP1L	37.91	protein_coding
TBC1D23	TBC1 domain family member 23	89.7018	-0.325417	-0.284849	-0.0462213	0.0405679	0.279195	0.159882	Approved symbol	TBC1D23	3q12.1-q12.2	ENSG00000036054	HGNC:25622	TBC1D23	36.46	protein_coding
USP33	ubiquitin specific peptidase 33	110.601	-0.111033	-0.350977	0.44854	-0.239944	0.559573	0.159815	Approved symbol	USP33	1p31.1	ENSG00000077254	HGNC:20059	USP33	38.35	protein_coding
NCOR1	nuclear receptor corepressor 1	442.236	-0.0825143	0.236168	-0.0816622	0.318683	0.000852132	0.159767	Approved symbol	NCOR1	17p12-p11.2	ENSG00000141027	HGNC:7672	NCOR1	39.72	protein_coding
ZNF623	zinc finger protein 623	82.8344	0.157417	-0.00253435	0.636737	-0.159951	0.47932	0.159684	Approved symbol	ZNF623	8q24.3	ENSG00000276340	HGNC:29084	ZNF623	47.96	protein_coding
C10orf46	CDK2 associated cullin domain 1	325.212	-0.0674132	0.158999	0.0253527	0.226412	0.0927659	0.159589	Previous symbol	CACUL1	10q26.11	ENSG00000151893	HGNC:23727	CACUL1	39.56	protein_coding
ARFIP1	ADP ribosylation factor interacting protein 1	61.3866	-0.138843	-0.0417115	0.0828543	0.097131	0.221697	0.159414	Approved symbol	ARFIP1	4q31.3	ENSG00000164144	HGNC:21496	ARFIP1	37.33	protein_coding
CUL4B	cullin 4B	178.864	-0.174878	-0.0839113	0.0526667	0.0909664	0.227544	0.159255	Approved symbol	CUL4B	Xq24	ENSG00000158290	HGNC:2555	CUL4B	39.25	protein_coding
EPB41L1	erythrocyte membrane protein band 4.1 like 1	66.6585	0.0882109	-0.214258	0.709144	-0.302469	0.620933	0.159232	Approved symbol	EPB41L1	20q11.23	ENSG00000088367	HGNC:3378	EPB41L1	49.98	protein_coding
TBC1D20	TBC1 domain family member 20	56.4446	0.0400056	0.51491	-0.11838	0.474904	-0.158386	0.158259	Approved symbol	TBC1D20	20p13	ENSG00000125875	HGNC:16133	TBC1D20	46.39	protein_coding
LPCAT1	lysophosphatidylcholine acyltransferase 1	130.753	0.230687	0.636776	0.140978	0.40609	-0.0897087	0.15819	Approved symbol	LPCAT1	5p15.33	ENSG00000275079	HGNC:25718	LPCAT1	55.33	protein_coding
AKAP11	A-kinase anchoring protein 11	355.657	-0.339085	-0.0413943	-0.320487	0.297691	0.0185985	0.158145	Approved symbol	AKAP11	13q14.11	ENSG00000023516	HGNC:369	AKAP11	36.45	protein_coding
IDH1	isocitrate dehydrogenase (NADP(+)) 1, cytosolic	250.601	-0.0886842	-0.0498365	0.188493	0.0388477	0.277177	0.158012	Approved symbol	IDH1	2q34	ENSG00000138413	HGNC:5382	IDH1	41.27	protein_coding
UBE3A	ubiquitin protein ligase E3A	160.818	-0.121045	-0.153512	0.226607	-0.0324668	0.347653	0.157593	Approved symbol	UBE3A	15q11.2	ENSG00000114062	HGNC:12496	UBE3A	36.21	protein_coding
INPP4B	inositol polyphosphate-4-phosphatase type II B	409.145	-0.0630887	-0.0493673	0.238119	0.0137214	0.301208	0.157464	Approved symbol	INPP4B	4q31.21	ENSG00000109452	HGNC:6075	INPP4B	36.41	protein_coding
DDX46	DEAD-box helicase 46	194.782	-0.172606	0.0532502	-0.0836505	0.225856	0.0889557	0.157406	Approved symbol	DDX46	5q31.1	ENSG00000145833	HGNC:18681	DDX46	42.1	protein_coding
ARMC9	armadillo repeat containing 9	52.4413	-0.229325	-0.527613	0.383004	-0.298289	0.612328	0.15702	Approved symbol	ARMC9	2q37.1	ENSG00000135931	HGNC:20730	ARMC9	45.69	protein_coding
TRAPPC3	trafficking protein particle complex 3	59.7486	0.0259353	0.238178	0.12691	0.212243	0.100975	0.156609	Approved symbol	TRAPPC3	1p34.3	ENSG00000054116	HGNC:19942	TRAPPC3	49.8	protein_coding
PAFAH1B2	platelet activating factor acetylhydrolase 1b catalytic subunit 2	128.875	-0.0935859	-0.0260808	0.152109	0.0675051	0.245695	0.1566	Approved symbol	PAFAH1B2	11q23	ENSG00000168092	HGNC:8575	PAFAH1B2	43.38	protein_coding
SETD2	SET domain containing 2	276.443	0.174954	0.188436	0.473542	0.0134816	0.298587	0.156035	Approved symbol	SETD2	3p21.31	ENSG00000181555	HGNC:18420	SETD2	40.23	protein_coding
AEBP2	AE binding protein 2	87.7637	-0.316472	0.0539642	-0.374925	0.370436	-0.0584538	0.155991	Approved symbol	AEBP2	12p12.3	ENSG00000139154	HGNC:24051	AEBP2	40.33	protein_coding
SEPHS2	selenophosphate synthetase 2	125.369	0.342014	0.361174	0.633832	0.0191598	0.291818	0.155489	Approved symbol	SEPHS2	16p11.2	ENSG00000179918	HGNC:19686	SEPHS2	51.31	protein_coding
SAMD4A	sterile alpha motif domain containing 4A	56.6476	-0.437018	-0.337728	-0.225413	0.0992905	0.211605	0.155448	Approved symbol	SAMD4A	14q22.2	ENSG00000020577	HGNC:23023	SAMD4A	43.1	protein_coding
ETV6	ETS variant 6	69.6165	-0.103589	0.0844896	0.0186772	0.188079	0.122266	0.155173	Approved symbol	ETV6	12p13.2	ENSG00000139083	HGNC:3495	ETV6	43.19	protein_coding
LSG1	large 60S subunit nuclear export GTPase 1	116.083	0.144111	0.428843	0.169412	0.284732	0.0253007	0.155016	Approved symbol	LSG1	3q29	ENSG00000041802	HGNC:25652	LSG1	41.69	protein_coding
ST3GAL1	ST3 beta-galactoside alpha-2,3-sialyltransferase 1	248.335	0.449554	0.69185	0.517143	0.242296	0.0675888	0.154942	Approved symbol	ST3GAL1	8q24.22	ENSG00000008513	HGNC:10862	ST3GAL1	49.4	protein_coding
KIF23	kinesin family member 23	69.5399	0.0874011	-0.0383049	0.521212	-0.125706	0.43381	0.154052	Approved symbol	KIF23	15q23	ENSG00000137807	HGNC:6392	KIF23	39.36	protein_coding
CDK19	cyclin dependent kinase 19	150.783	-0.278522	-0.492904	0.241048	-0.214383	0.51957	0.152593	Approved symbol	CDK19	6q21	ENSG00000155111	HGNC:19338	CDK19	39.87	protein_coding
GLYR1	glyoxylate reductase 1 homolog	140.392	-0.277405	-0.0875431	-0.163633	0.189862	0.113772	0.151817	Approved symbol	GLYR1	16p13.3	ENSG00000140632	HGNC:24434	GLYR1	47.65	protein_coding
UBL4A	ubiquitin like 4A	55.3025	0.482588	0.194076	1.07359	-0.288512	0.591004	0.151246	Approved symbol	UBL4A	Xq28	ENSG00000102178	HGNC:12505	UBL4A	61.17	protein_coding
SYTL2	synaptotagmin like 2	2154.26	0.00669018	0.104354	0.211432	0.0976642	0.204742	0.151203	Approved symbol	SYTL2	11q14.1	ENSG00000137501	HGNC:15585	SYTL2	40.22	protein_coding
VHL	von Hippel-Lindau tumor suppressor	268.927	-0.119767	-0.149081	0.211343	-0.0293143	0.331109	0.150898	Approved symbol	VHL	3p25.3	ENSG00000134086	HGNC:12687	VHL	47.55	protein_coding
SF3B2	splicing factor 3b subunit 2	217.069	0.162855	-0.0226831	0.650181	-0.185538	0.487326	0.150894	Approved symbol	SF3B2	11q13.1	ENSG00000087365	HGNC:10769	SF3B2	48.41	protein_coding
GREB1	growth regulation by estrogen in breast cancer 1	320.088	0.139349	0.376384	0.203855	0.237035	0.0645054	0.15077	Approved symbol	GREB1	2p25.1	ENSG00000196208	HGNC:24885	GREB1	47.32	protein_coding
PVT1	Pvt1 oncogene (non-protein coding)	163.884	0.182839	0.114516	0.552594	-0.0683221	0.369755	0.150717	Approved symbol	PVT1	8q24.21	ENSG00000249859	HGNC:9709	PVT1	46.6	lincRNA
SPG11	SPG11, spatacsin vesicle trafficking associated	238	0.00533301	0.233372	0.0784543	0.228039	0.0731213	0.15058	Approved symbol	SPG11	15q21.1	ENSG00000104133	HGNC:11226	SPG11	41.28	protein_coding
ELF1	E74 like ETS transcription factor 1	169.68	-0.0972561	0.00378822	0.101116	0.101044	0.198372	0.149708	Approved symbol	ELF1	13q14.11	ENSG00000120690	HGNC:3316	ELF1	38.8	protein_coding
TBC1D8	TBC1 domain family member 8	108.665	0.122828	0.785028	-0.240207	0.6622	-0.363036	0.149582	Approved symbol	TBC1D8	2q11.2	ENSG00000204634	HGNC:17791	TBC1D8	44.32	protein_coding
NBEAL1	neurobeachin like 1	100.028	-0.016722	0.521022	-0.255561	0.537744	-0.238839	0.149453	Approved symbol	NBEAL1	2q33.2	ENSG00000144426	HGNC:20681	NBEAL1	37.7	protein_coding
ORC4	origin recognition complex subunit 4	88.6251	-0.339992	0.101369	-0.483382	0.441361	-0.14339	0.148986	Approved symbol	ORC4	2q23.1	ENSG00000115947	HGNC:8490	ORC4	36.15	protein_coding
MACF1	microtubule-actin crosslinking factor 1	264.261	0.202289	0.423931	0.278437	0.221642	0.0761478	0.148895	Approved symbol	MACF1	1p34.3	ENSG00000127603	HGNC:13664	MACF1	42.57	protein_coding
ZMYM2	zinc finger MYM-type containing 2	592.514	-0.0869638	0.018089	0.105543	0.105053	0.192507	0.14878	Approved symbol	ZMYM2	13q12.11	ENSG00000121741	HGNC:12989	ZMYM2	37.62	protein_coding
IFRD1	interferon related developmental regulator 1	148.462	-0.272256	0.0547308	-0.302173	0.326987	-0.0299168	0.148535	Approved symbol	IFRD1	7q31.1	ENSG00000006652	HGNC:5456	IFRD1	39.45	protein_coding
MFF	mitochondrial fission factor	66.0086	-0.0927672	0.271322	-0.160155	0.364089	-0.0673874	0.148351	Approved symbol	MFF	2q36.3	ENSG00000168958	HGNC:24858	MFF	36.79	protein_coding
CRCP	CGRP receptor component	87.972	-0.0940085	0.0469534	0.0610278	0.140962	0.155036	0.147999	Approved symbol	CRCP	7q11.21	ENSG00000241258	HGNC:17888	CRCP	45	protein_coding
ZFP36L1	ZFP36 ring finger protein like 1	163.433	-0.0367388	0.235763	-0.0135104	0.272502	0.0232285	0.147865	Approved symbol	ZFP36L1	14q24.1	ENSG00000185650	HGNC:1107	ZFP36L1	53.26	protein_coding
RHOBTB3	Rho related BTB domain containing 3	1239.45	-0.226079	-0.00288001	-0.154097	0.223199	0.0719819	0.14759	Approved symbol	RHOBTB3	5q15	ENSG00000164292	HGNC:18757	RHOBTB3	40.56	protein_coding
SMARCC2	SWI/SNF related, matrix associated, actin dependent regulator of chromatin subfamily c member 2	293.944	0.0872602	0.575638	-0.106517	0.488378	-0.193777	0.1473	Approved symbol	SMARCC2	12q13.2	ENSG00000139613	HGNC:11105	SMARCC2	48.99	protein_coding
MID2	midline 2	236.266	-0.17242	0.255284	-0.305618	0.427704	-0.133198	0.147253	Approved symbol	MID2	Xq22.3	ENSG00000080561	HGNC:7096	MID2	40.1	protein_coding
SIX4	SIX homeobox 4	210.44	-0.528409	-0.164703	-0.597932	0.363706	-0.0695231	0.147091	Approved symbol	SIX4	14q23.1	ENSG00000100625	HGNC:10890	SIX4	44.07	protein_coding
GFRA1	GDNF family receptor alpha 1	709.999	-0.0156866	0.397015	-0.134455	0.412701	-0.118769	0.146966	Approved symbol	GFRA1	10q25.3	ENSG00000151892	HGNC:4243	GFRA1	44	protein_coding
SHPRH	SNF2 histone linker PHD RING helicase	50.9772	-0.25524	-0.445079	0.227875	-0.189839	0.483115	0.146638	Approved symbol	SHPRH	6q24.3	ENSG00000146414	HGNC:19336	SHPRH	35.43	protein_coding
ATP6V1D	ATPase H+ transporting V1 subunit D	61.9577	-0.104761	0.214402	-0.130656	0.319164	-0.0258949	0.146634	Approved symbol	ATP6V1D	14q23.3	ENSG00000100554	HGNC:13527	ATP6V1D	38.54	protein_coding
LCLAT1	lysocardiolipin acyltransferase 1	59.3309	-0.368998	-0.376988	-0.0677803	-0.00799044	0.301218	0.146614	Approved symbol	LCLAT1	2p23.1	ENSG00000172954	HGNC:26756	LCLAT1	37.54	protein_coding
IREB2	iron responsive element binding protein 2	408.043	-0.0333717	0.0687229	0.15723	0.102095	0.190602	0.146348	Approved symbol	IREB2	15q25.1	ENSG00000136381	HGNC:6115	IREB2	39.42	protein_coding
DNAJC7	DnaJ heat shock protein family (Hsp40) member C7	54.7203	-0.306479	0.254511	-0.57599	0.560989	-0.269511	0.145739	Approved symbol	DNAJC7	17q21.2	ENSG00000168259	HGNC:12392	DNAJC7	45.79	protein_coding
RNF130	ring finger protein 130	142.404	0.223681	0.427839	0.310885	0.204158	0.0872041	0.145681	Approved symbol	RNF130	5q35.3	ENSG00000113269	HGNC:18280	RNF130	42.83	protein_coding
MST4	serine/threonine kinase 26	155.172	-0.539858	-0.135617	-0.654521	0.40424	-0.114664	0.144788	Synonyms	STK26	Xq26.2	ENSG00000134602	HGNC:18174	STK26	36.62	protein_coding
RBBP5	RB binding protein 5, histone lysine methyltransferase complex subunit	121.919	-0.0988585	-0.340817	0.431481	-0.241958	0.530339	0.14419	Approved symbol	RBBP5	1q32.1	ENSG00000117222	HGNC:9888	RBBP5	40.77	protein_coding
GATC	glutamyl-tRNA amidotransferase subunit C	130.115	-0.313414	-0.165763	-0.174169	0.147651	0.139245	0.143448	Approved symbol	GATC	12q24.31	ENSG00000257218	HGNC:25068	GATC	46.68	protein_coding
ERI1	exoribonuclease 1	55.8561	-0.0836433	0.00108222	0.118369	0.0847255	0.202013	0.143369	Approved symbol	ERI1	8p23.1	ENSG00000104626	HGNC:23994	ERI1	41.64	protein_coding
CLEC3A	C-type lectin domain family 3 member A	214.168	-0.0394343	0.163989	0.0436671	0.203423	0.0831014	0.143262	Approved symbol	CLEC3A	16q23.1	ENSG00000166509	HGNC:2052	CLEC3A	43.21	protein_coding
LDB1	LIM domain binding 1	68.7963	0.328055	-0.0406493	0.983224	-0.368704	0.655169	0.143232	Approved symbol	LDB1	10q24.32	ENSG00000198728	HGNC:6532	LDB1	55.59	protein_coding
CYB5R1	cytochrome b5 reductase 1	52.126	0.487041	0.755095	0.504855	0.268054	0.0178147	0.142934	Approved symbol	CYB5R1	1q32.1	ENSG00000159348	HGNC:13397	CYB5R1	50.33	protein_coding
RABIF	RAB interacting factor	74.1982	0.227162	-0.222363	0.962409	-0.449525	0.735247	0.142861	Approved symbol	RABIF	1q32.1	ENSG00000183155	HGNC:9797	RABIF	45.67	protein_coding
ARHGEF12	Rho guanine nucleotide exchange factor 12	347.929	-0.0949742	0.17018	-0.0744679	0.265154	0.0205063	0.14283	Approved symbol	ARHGEF12	11q23.3	ENSG00000196914	HGNC:14193	ARHGEF12	37.39	protein_coding
BFAR	bifunctional apoptosis regulator	74.264	0.258007	0.150678	0.650832	-0.107329	0.392825	0.142748	Approved symbol	BFAR	16p13.12	ENSG00000275618	HGNC:17613	BFAR	46.07	protein_coding
ANAPC13	anaphase promoting complex subunit 13	80.738	0.0739105	0.431331	0.00164371	0.35742	-0.0722668	0.142577	Approved symbol	ANAPC13	3q22.2	ENSG00000129055	HGNC:24540	ANAPC13	45.33	protein_coding
2018-09-07	septin 7	190.045	-0.383196	-0.316011	-0.165361	0.0671842	0.217834	0.142509	Approved symbol	2018-09-07	7p14.2	ENSG00000122545	HGNC:1717	2018-09-07	36.13	protein_coding
PTRH2	peptidyl-tRNA hydrolase 2	61.2303	-0.10164	0.0387641	0.0428318	0.140404	0.144472	0.142438	Approved symbol	PTRH2	17q23.1	ENSG00000141378	HGNC:24265	PTRH2	39.24	protein_coding
CLIC4	chloride intracellular channel 4	301.222	-0.528027	-0.433552	-0.337802	0.094475	0.190225	0.14235	Approved symbol	CLIC4	1p36.11	ENSG00000169504	HGNC:13518	CLIC4	41.67	protein_coding
MYO5B	myosin VB	164.34	0.136284	0.0785021	0.478599	-0.0577819	0.342315	0.142267	Approved symbol	MYO5B	18q	ENSG00000167306	HGNC:7603	MYO5B	44.5	protein_coding
ZDHHC9	zinc finger DHHC-type containing 9	111.635	0.416241	0.765363	0.351555	0.349121	-0.064687	0.142217	Approved symbol	ZDHHC9	Xq26.1	ENSG00000188706	HGNC:18475	ZDHHC9	43.4	protein_coding
IRGQ	immunity related GTPase Q	247.484	0.281118	0.281958	0.564181	0.000839843	0.283063	0.141952	Approved symbol	IRGQ	19q13.31	ENSG00000167378	HGNC:24868	IRGQ	52.71	protein_coding
RNF14	ring finger protein 14	61.5776	-0.0577369	0.456253	-0.288236	0.51399	-0.230499	0.141745	Approved symbol	RNF14	5q31.3	ENSG00000013561	HGNC:10058	RNF14	42.04	protein_coding
ZNF652	zinc finger protein 652	804.773	-0.240492	-0.0473557	-0.15075	0.193136	0.0897416	0.141439	Approved symbol	ZNF652	17q21.32	ENSG00000198740	HGNC:29147	ZNF652	41.52	protein_coding
TNPO1	transportin 1	525.245	-0.443539	-0.261661	-0.342835	0.181879	0.100705	0.141292	Approved symbol	TNPO1	5q13.2	ENSG00000083312	HGNC:6401	TNPO1	37.25	protein_coding
MEGF9	multiple EGF like domains 9	74.3129	-0.120002	-0.0384842	0.0802604	0.0815182	0.200263	0.140891	Approved symbol	MEGF9	9q33.2	ENSG00000106780	HGNC:3234	MEGF9	38.18	protein_coding
CEBPG	CCAAT enhancer binding protein gamma	73.9586	-0.593107	-0.210167	-0.695524	0.38294	-0.102417	0.140261	Approved symbol	CEBPG	19q13.11	ENSG00000153879	HGNC:1837	CEBPG	44.81	protein_coding
VPS13A	vacuolar protein sorting 13 homolog A	213.247	-0.0542766	0.316518	-0.144739	0.370795	-0.0904621	0.140166	Approved symbol	VPS13A	9q21.2	ENSG00000197969	HGNC:1908	VPS13A	35.89	protein_coding
SPAG9	sperm associated antigen 9	485.166	-0.0344014	0.174425	0.0361536	0.208827	0.070555	0.139691	Approved symbol	SPAG9	17q21.33	ENSG00000008294	HGNC:14524	SPAG9	40	protein_coding
TBX2	T-box 2	191.539	-0.0157493	0.462906	-0.215308	0.478655	-0.199558	0.139548	Approved symbol	TBX2	17q23.2	ENSG00000121068	HGNC:11597	TBX2	61.32	protein_coding
FAM160B1	family with sequence similarity 160 member B1	135.042	-0.574471	-0.431867	-0.438006	0.142604	0.136466	0.139535	Approved symbol	FAM160B1	10q25.3	ENSG00000151553	HGNC:29320	FAM160B1	39.9	protein_coding
MRPL3	mitochondrial ribosomal protein L3	117.185	-0.258061	-0.19414	-0.0432508	0.063921	0.214811	0.139366	Approved symbol	MRPL3	3q22.1	ENSG00000114686	HGNC:10379	MRPL3	35.94	protein_coding
NUDCD1	NudC domain containing 1	90.1681	-0.114083	0.341426	-0.292923	0.455509	-0.17884	0.138334	Approved symbol	NUDCD1	8q23.1	ENSG00000120526	HGNC:24306	NUDCD1	36.6	protein_coding
SREBF1	sterol regulatory element binding transcription factor 1	214.947	0.250474	0.361489	0.415393	0.111015	0.164919	0.137967	Approved symbol	SREBF1	17p11.2	ENSG00000072310	HGNC:11289	SREBF1	58.04	protein_coding
ATXN2	ataxin 2	176.196	0.210415	0.0195367	0.676337	-0.190878	0.465922	0.137522	Approved symbol	ATXN2	12q24.12	ENSG00000204842	HGNC:10555	ATXN2	42.52	protein_coding
DDX1	DEAD-box helicase 1	198.773	-0.317717	-0.440515	0.0785504	-0.122798	0.396267	0.136734	Approved symbol	DDX1	2p24.3	ENSG00000079785	HGNC:2734	DDX1	39.49	protein_coding
FBXW2	F-box and WD repeat domain containing 2	258.185	-0.0861524	-0.0290307	0.129711	0.0571217	0.215864	0.136493	Approved symbol	FBXW2	9q33.2	ENSG00000119402	HGNC:13608	FBXW2	41.5	protein_coding
FBXL18	F-box and leucine rich repeat protein 18	54.2696	0.424866	0.56669	0.556004	0.141824	0.131138	0.136481	Approved symbol	FBXL18	7p22.1	ENSG00000155034	HGNC:21874	FBXL18	54.7	protein_coding
PHPT1	phosphohistidine phosphatase 1	76.394	-0.319847	-0.035409	-0.33294	0.284438	-0.0130934	0.135672	Approved symbol	PHPT1	9q34.3	ENSG00000054148	HGNC:30033	PHPT1	66.23	protein_coding
ZBTB6	zinc finger and BTB domain containing 6	51.5356	-0.596994	-0.876537	-0.0467244	-0.279543	0.55027	0.135364	Approved symbol	ZBTB6	9q33.2	ENSG00000186130	HGNC:16764	ZBTB6	36.76	protein_coding
ARL1	ADP ribosylation factor like GTPase 1	90.9197	-0.434567	-0.0292805	-0.569821	0.405287	-0.135254	0.135017	Approved symbol	ARL1	12q23.2	ENSG00000120805	HGNC:692	ARL1	39.51	protein_coding
AGGF1	angiogenic factor with G-patch and FHA domains 1	84.3644	-0.232789	-0.396848	0.200599	-0.164059	0.433387	0.134664	Approved symbol	AGGF1	5q13.3	ENSG00000164252	HGNC:24684	AGGF1	39.02	protein_coding
LOC401321		55.2311	-0.213816	-0.313343	0.154883	-0.0995265	0.368699	0.134586	Unmatched
ITM2B	integral membrane protein 2B	362.643	-0.0290944	0.258491	-0.0476176	0.287586	-0.0185232	0.134531	Approved symbol	ITM2B	13q14.2	ENSG00000136156	HGNC:6174	ITM2B	37.31	protein_coding
TANK	TRAF family member associated NFKB activator	60.4039	-0.241854	-0.0104731	-0.204614	0.231381	0.0372402	0.134311	Approved symbol	TANK	2q24.2	ENSG00000136560	HGNC:11562	TANK	35.76	protein_coding
CHMP4A	charged multivesicular body protein 4A	53.7758	-0.155781	-0.239763	0.196211	-0.083982	0.351993	0.134005	Approved symbol	CHMP4A	14q12	ENSG00000254505	HGNC:20274	CHMP4A	50.64	protein_coding
DAAM1	dishevelled associated activator of morphogenesis 1	90.8853	0.150669	-0.395993	0.964959	-0.546662	0.81429	0.133814	Approved symbol	DAAM1	14q23.1	ENSG00000100592	HGNC:18142	DAAM1	39.75	protein_coding
DPM1	dolichyl-phosphate mannosyltransferase subunit 1, catalytic	152.781	-0.183166	0.0917442	-0.190696	0.27491	-0.00753014	0.13369	Approved symbol	DPM1	20q13.13	ENSG00000000419	HGNC:3005	DPM1	39.85	protein_coding
MYO1E	myosin IE	74.4222	-0.232887	-0.374624	0.175341	-0.141738	0.408227	0.133245	Approved symbol	MYO1E	15q22.2	ENSG00000157483	HGNC:7599	MYO1E	43.52	protein_coding
TRAF3IP2	TRAF3 interacting protein 2	56.7517	-0.040658	0.426286	-0.241919	0.466944	-0.201261	0.132842	Approved symbol	TRAF3IP2	6q21	ENSG00000056972	HGNC:1343	TRAF3IP2	44.45	protein_coding
CALCOCO2	calcium binding and coiled-coil domain 2	83.757	-0.231419	-0.162794	-0.0347734	0.0686248	0.196646	0.132635	Approved symbol	CALCOCO2	17q21.32	ENSG00000136436	HGNC:29912	CALCOCO2	43.98	protein_coding
SEC63	SEC63 homolog, protein translocation regulator	169.32	-0.445078	-0.401805	-0.223503	0.043273	0.221574	0.132424	Approved symbol	SEC63	6q21	ENSG00000025796	HGNC:21082	SEC63	39.82	protein_coding
NBEAL2	neurobeachin like 2	274.75	0.0727736	0.369389	0.0408721	0.296615	-0.0319014	0.132357	Approved symbol	NBEAL2	3p21.31	ENSG00000160796	HGNC:31928	NBEAL2	59.9	protein_coding
CSE1L	chromosome segregation 1 like	454.209	-0.140541	0.0947174	-0.113354	0.235258	0.0271869	0.131223	Approved symbol	CSE1L	20q13.13	ENSG00000124207	HGNC:2431	CSE1L	41.33	protein_coding
TPGS2	tubulin polyglutamylase complex subunit 2	64.7532	0.0931675	-0.257861	0.706533	-0.351029	0.613365	0.131168	Approved symbol	TPGS2	18q12.2	ENSG00000134779	HGNC:24561	TPGS2	42.82	protein_coding
FAM13B	family with sequence similarity 13 member B	159.684	-0.258618	-0.0394204	-0.215881	0.219198	0.0427367	0.130967	Approved symbol	FAM13B	5q31.2	ENSG00000031003	HGNC:1335	FAM13B	40.05	protein_coding
HS6ST1	heparan sulfate 6-O-sulfotransferase 1	195.798	0.092531	-0.111813	0.5588	-0.204344	0.466269	0.130962	Approved symbol	HS6ST1	2q14.3	ENSG00000136720	HGNC:5201	HS6ST1	53.08	protein_coding
ZBTB44	zinc finger and BTB domain containing 44	119.972	-0.258501	0.158942	-0.414187	0.417443	-0.155686	0.130878	Approved symbol	ZBTB44	11q24.3	ENSG00000196323	HGNC:25001	ZBTB44	39.13	protein_coding
EIF2A	eukaryotic translation initiation factor 2A	151.843	-0.251301	-0.217834	-0.0231028	0.0334666	0.228198	0.130832	Approved symbol	EIF2A	3q25.1	ENSG00000144895	HGNC:3254	EIF2A	37.58	protein_coding
CRTAP	cartilage associated protein	136.4	0.454897	0.179226	0.991711	-0.275671	0.536815	0.130572	Approved symbol	CRTAP	3p22.3	ENSG00000170275	HGNC:2379	CRTAP	44.28	protein_coding
CFLAR	CASP8 and FADD like apoptosis regulator	102.69	-0.156443	0.0596865	-0.111895	0.21613	0.0445487	0.130339	Approved symbol	CFLAR	2q33.1	ENSG00000003402	HGNC:1876	CFLAR	44.35	protein_coding
PTPLAD1	3-hydroxyacyl-CoA dehydratase 3	405.17	-0.00372288	-0.0807364	0.333633	-0.0770135	0.337356	0.130171	Previous symbol	HACD3	15q22.31	ENSG00000074696	HGNC:24175	HACD3	42.55	protein_coding
AP4E1	adaptor related protein complex 4 epsilon 1 subunit	237.084	-0.157336	0.151914	-0.207322	0.309249	-0.0499865	0.129631	Approved symbol	AP4E1	15q21.2	ENSG00000081014	HGNC:573	AP4E1	37.92	protein_coding
CUL9	cullin 9	63.8304	0.00622038	0.177901	0.0936954	0.171681	0.0874751	0.129578	Approved symbol	CUL9	6p21.1	ENSG00000112659	HGNC:15982	CUL9	49.09	protein_coding
ZNFX1-AS1	ZNFX1 antisense RNA 1	194.242	-0.361355	-0.0915736	-0.372146	0.269781	-0.0107906	0.129495	Previous symbol	ZFAS1	20q13.13	ENSG00000177410	HGNC:33101	ZFAS1	45.74	antisense
NRCAM	neuronal cell adhesion molecule	582.764	-0.198777	-0.200823	0.0616491	-0.00204592	0.260426	0.12919	Approved symbol	NRCAM	7q31.1	ENSG00000091129	HGNC:7994	NRCAM	39	protein_coding
SEH1L	SEH1 like nucleoporin	153.847	-0.263514	0.183787	-0.452793	0.447302	-0.189278	0.129012	Approved symbol	SEH1L	18p11.21	ENSG00000085415	HGNC:30379	SEH1L	43.55	protein_coding
VPS36	vacuolar protein sorting 36 homolog	105.24	-0.0219611	-0.539706	0.752887	-0.517745	0.774848	0.128551	Approved symbol	VPS36	13q14.3	ENSG00000136100	HGNC:20312	VPS36	39.35	protein_coding
APBB2	amyloid beta precursor protein binding family B member 2	394.799	0.0431171	0.356716	-0.0135251	0.313599	-0.0566423	0.128478	Approved symbol	APBB2	4p14-p13	ENSG00000163697	HGNC:582	APBB2	42.41	protein_coding
SCP2	sterol carrier protein 2	75.0644	-0.381547	-0.680465	0.17416	-0.298918	0.555706	0.128394	Approved symbol	SCP2	1p32.3	ENSG00000116171	HGNC:10606	SCP2	40.01	protein_coding
GLCCI1	glucocorticoid induced 1	59.6847	-0.597561	-0.568465	-0.369891	0.0290965	0.22767	0.128383	Approved symbol	GLCCI1	7p21.3	ENSG00000106415	HGNC:18713	GLCCI1	36.7	protein_coding
CD24	CD24 molecule	2516.67	-0.362497	-0.00645078	-0.461915	0.356046	-0.0994181	0.128314	Approved symbol	CD24	6q21	ENSG00000272398	HGNC:1645	CD24	50.84	protein_coding
TEX14	testis expressed 14, intercellular bridge forming factor	52.6131	0.259438	0.74843	0.0270674	0.488993	-0.23237	0.128311	Approved symbol	TEX14	17q22	ENSG00000121101	HGNC:11737	TEX14	45.25	protein_coding
ABCC3	ATP binding cassette subfamily C member 3	139.485	0.337919	0.321803	0.610341	-0.0161164	0.272421	0.128152	Approved symbol	ABCC3	17q21.33	ENSG00000108846	HGNC:54	ABCC3	51.95	protein_coding
ERMP1	endoplasmic reticulum metallopeptidase 1	600.671	-0.0752766	0.0890924	0.0159683	0.164369	0.0912449	0.127807	Approved symbol	ERMP1	9p24.1	ENSG00000099219	HGNC:23703	ERMP1	39	protein_coding
SLC4A8	solute carrier family 4 member 8	63.7142	0.272071	0.0502536	0.749152	-0.221818	0.477081	0.127631	Approved symbol	SLC4A8	12q13.13	ENSG00000050438	HGNC:11034	SLC4A8	42.72	protein_coding
RAP2B	RAP2B, member of RAS oncogene family	117.752	-0.351849	0.281003	-0.730272	0.632852	-0.378423	0.127214	Approved symbol	RAP2B	3q25.2	ENSG00000181467	HGNC:9862	RAP2B	41.12	protein_coding
YWHAB	tyrosine 3-monooxygenase/tryptophan 5-monooxygenase activation protein beta	453.604	-0.162556	-0.0152983	-0.0554997	0.147257	0.107056	0.127157	Approved symbol	YWHAB	20q13.12	ENSG00000166913	HGNC:12849	YWHAB	40.42	protein_coding
NGLY1	N-glycanase 1	51.9149	0.0875575	-0.799494	1.22846	-0.887052	1.1409	0.126924	Approved symbol	NGLY1	3p24.2	ENSG00000151092	HGNC:17646	NGLY1	37.55	protein_coding
TOMM20	translocase of outer mitochondrial membrane 20	235.835	-0.190828	-0.177922	0.0489048	0.0129068	0.239733	0.12632	Approved symbol	TOMM20	1q42.3	ENSG00000173726	HGNC:20947	TOMM20	41.67	protein_coding
PPP4R1	protein phosphatase 4 regulatory subunit 1	146.884	0.037769	0.33756	-0.00967302	0.299791	-0.047442	0.126174	Approved symbol	PPP4R1	18p11.22	ENSG00000154845	HGNC:9320	PPP4R1	39.14	protein_coding
RBM27	RNA binding motif protein 27	163.233	-0.269851	-0.280864	-0.00665503	-0.0110126	0.263196	0.126092	Approved symbol	RBM27	5q32	ENSG00000091009	HGNC:29243	RBM27	38.7	protein_coding
TBRG4	transforming growth factor beta regulator 4	67.026	0.0134128	0.22321	0.0555062	0.209798	0.0420934	0.125946	Approved symbol	TBRG4	7p13	ENSG00000136270	HGNC:17443	TBRG4	53.25	protein_coding
PAFAH1B1	platelet activating factor acetylhydrolase 1b regulatory subunit 1	257.85	-0.0874359	0.240039	-0.163329	0.327475	-0.0758931	0.125791	Approved symbol	PAFAH1B1	17p13.3	ENSG00000007168	HGNC:8574	PAFAH1B1	42.4	protein_coding
NRIP1	nuclear receptor interacting protein 1	867.597	-0.0854813	0.21558	-0.135058	0.301062	-0.0495768	0.125742	Approved symbol	NRIP1	21q11.2-q21.1	ENSG00000180530	HGNC:8001	NRIP1	36.59	protein_coding
FN1	fibronectin 1	103.833	-0.285497	-0.26517	-0.054624	0.0203267	0.230873	0.1256	Approved symbol	FN1	2q35	ENSG00000115414	HGNC:3778	FN1	39.44	protein_coding
DNAJA2	DnaJ heat shock protein family (Hsp40) member A2	117.055	0.0575037	-0.452479	0.818301	-0.509983	0.760798	0.125407	Approved symbol	DNAJA2	16q11.2	ENSG00000069345	HGNC:14884	DNAJA2	42.72	protein_coding
TTC37	tetratricopeptide repeat domain 37	155.96	-0.21615	0.194664	-0.376327	0.410814	-0.160177	0.125318	Approved symbol	TTC37	5q15	ENSG00000198677	HGNC:23639	TTC37	35.56	protein_coding
KAT6A	lysine acetyltransferase 6A	104.796	0.419036	0.305936	0.779389	-0.1131	0.360352	0.123626	Approved symbol	KAT6A	8p11.21	ENSG00000083168	HGNC:13013	KAT6A	38.89	protein_coding
MYL12A	myosin light chain 12A	445.916	-0.389726	0.0163028	-0.548735	0.406029	-0.159009	0.12351	Approved symbol	MYL12A	18p11.31	ENSG00000101608	HGNC:16701	MYL12A	38.81	protein_coding
CKAP2	cytoskeleton associated protein 2	98.0661	-0.429605	0.314676	-0.927188	0.74428	-0.497583	0.123349	Approved symbol	CKAP2	13q14.3	ENSG00000136108	HGNC:1990	CKAP2	38.86	protein_coding
UFL1	UFM1 specific ligase 1	93.0258	-0.499929	-0.286305	-0.466988	0.213623	0.0329406	0.123282	Approved symbol	UFL1	6q16.1	ENSG00000014123	HGNC:23039	UFL1	33.38	protein_coding
PSMC5	proteasome 26S subunit, ATPase 5	274.44	0.318356	-0.102776	0.98534	-0.421132	0.666985	0.122926	Approved symbol	PSMC5	17q23.3	ENSG00000087191	HGNC:9552	PSMC5	50.95	protein_coding
KIAA1797	focadhesin	69.4998	0.318371	-0.440564	1.32155	-0.758935	1.00318	0.122123	Previous symbol	FOCAD	9p21.3	ENSG00000188352	HGNC:23377	FOCAD	36.92	protein_coding
CDYL	chromodomain Y like	208.014	0.0478096	0.223962	0.115882	0.176152	0.0680724	0.122112	Approved symbol	CDYL	6p25.1	ENSG00000153046	HGNC:1811	CDYL	42.04	protein_coding
CDK5RAP2	CDK5 regulatory subunit associated protein 2	81.3593	-0.0881579	0.052198	0.0153018	0.140356	0.10346	0.121908	Approved symbol	CDK5RAP2	9q33.2	ENSG00000136861	HGNC:18672	CDK5RAP2	43.21	protein_coding
MED1	mediator complex subunit 1	111.044	-0.143036	-0.212984	0.170704	-0.069948	0.313739	0.121896	Approved symbol	MED1	17q12	ENSG00000125686	HGNC:9234	MED1	45.01	protein_coding
EIF3J	eukaryotic translation initiation factor 3 subunit J	118.828	-0.48247	-0.371327	-0.349832	0.111144	0.132639	0.121891	Approved symbol	EIF3J	15q21.1	ENSG00000104131	HGNC:3270	EIF3J	42.09	protein_coding
ZC3H11A	zinc finger CCCH-type containing 11A	567.13	-0.176985	0.0287659	-0.139154	0.205751	0.0378311	0.121791	Approved symbol	ZC3H11A	1q32.1	ENSG00000058673	HGNC:29093	ZC3H11A	40.73	protein_coding
KANK2	KN motif and ankyrin repeat domains 2	73.0709	-0.170693	0.237744	-0.335688	0.408436	-0.164996	0.12172	Approved symbol	KANK2	19p13.2	ENSG00000197256	HGNC:29300	KANK2	52.98	protein_coding
CSNK2A2	casein kinase 2 alpha 2	66.6811	-0.117435	0.170392	-0.161856	0.287827	-0.0444213	0.121703	Approved symbol	CSNK2A2	16q21	ENSG00000070770	HGNC:2459	CSNK2A2	41.31	protein_coding
EDN1	endothelin 1	59.9003	-0.206567	-0.286123	0.115002	-0.0795554	0.321569	0.121007	Approved symbol	EDN1	6p24.1	ENSG00000078401	HGNC:3176	EDN1	42.83	protein_coding
HSD17B4	hydroxysteroid 17-beta dehydrogenase 4	125.098	-0.10114	-0.0665238	0.105213	0.0346162	0.206353	0.120485	Approved symbol	HSD17B4	5q23.1	ENSG00000133835	HGNC:5213	HSD17B4	37.34	protein_coding
ISOC1	isochorismatase domain containing 1	126.231	-0.351284	-0.197088	-0.264882	0.154196	0.0864012	0.120298	Approved symbol	ISOC1	5q23.3	ENSG00000066583	HGNC:24254	ISOC1	38.93	protein_coding
ARFGEF1	ADP ribosylation factor guanine nucleotide exchange factor 1	396.4	-0.00270943	0.0465729	0.188285	0.0492824	0.190995	0.120139	Approved symbol	ARFGEF1	8q13.2	ENSG00000066777	HGNC:15772	ARFGEF1	38.36	protein_coding
KCMF1	potassium channel modulatory factor 1	151.597	-0.103948	-0.179298	0.211166	-0.0753497	0.315114	0.119882	Approved symbol	KCMF1	2p11.2	ENSG00000176407	HGNC:20589	KCMF1	41.72	protein_coding
LATS1	large tumor suppressor kinase 1	149.572	-0.0733226	0.165525	-0.0726898	0.238848	0.000632847	0.11974	Approved symbol	LATS1	6q25.1	ENSG00000131023	HGNC:6514	LATS1	41.22	protein_coding
ABCC4	ATP binding cassette subfamily C member 4	93.6995	0.244947	0.2838	0.445137	0.038853	0.20019	0.119521	Approved symbol	ABCC4	13q32.1	ENSG00000125257	HGNC:55	ABCC4	42.34	protein_coding
RINT1	RAD50 interactor 1	87.472	-0.222583	-0.686867	0.479973	-0.464284	0.702557	0.119136	Approved symbol	RINT1	7q22.3	ENSG00000135249	HGNC:21876	RINT1	41.55	protein_coding
MMP15	matrix metallopeptidase 15	51.6816	0.81137	0.66128	1.19835	-0.15009	0.38698	0.118445	Approved symbol	MMP15	16q21	ENSG00000102996	HGNC:7161	MMP15	59.51	protein_coding
LRRFIP1	LRR binding FLII interacting protein 1	202.784	-0.235798	-0.242194	0.00703926	-0.00639573	0.242837	0.118221	Approved symbol	LRRFIP1	2q37.3	ENSG00000124831	HGNC:6702	LRRFIP1	45.52	protein_coding
CSNK1G1	casein kinase 1 gamma 1	209.148	-0.0204449	0.0905654	0.104922	0.11101	0.125367	0.118188	Approved symbol	CSNK1G1	15q22.31	ENSG00000169118	HGNC:2454	CSNK1G1	40.28	protein_coding
COL4A3BP	collagen type IV alpha 3 binding protein	108.807	-0.16626	-0.12604	0.028883	0.0402198	0.195143	0.117681	Approved symbol	COL4A3BP	5q13.3	ENSG00000113163	HGNC:2205	COL4A3BP	37.4	protein_coding
KAT7	lysine acetyltransferase 7	140.061	-0.0875497	-0.0005604	0.0607905	0.0869893	0.14834	0.117665	Approved symbol	KAT7	17q21.33	ENSG00000136504	HGNC:17016	KAT7	42.42	protein_coding
COG1	component of oligomeric golgi complex 1	55.0966	0.0620187	-0.0179138	0.377263	-0.0799325	0.315244	0.117656	Approved symbol	COG1	17q25.1	ENSG00000166685	HGNC:6545	COG1	49.15	protein_coding
EWSR1	EWS RNA binding protein 1	190.769	-0.336306	-0.0955107	-0.342061	0.240796	-0.00575516	0.11752	Approved symbol	EWSR1	22q12.2	ENSG00000182944	HGNC:3508	EWSR1	44.02	protein_coding
CSTF1	cleavage stimulation factor subunit 1	117.935	0.0321767	0.104271	0.193788	0.0720946	0.161612	0.116853	Approved symbol	CSTF1	20q13.2-q13.31	ENSG00000101138	HGNC:2483	CSTF1	41.14	protein_coding
MED29	mediator complex subunit 29	86.9479	-0.0811637	0.235533	-0.164278	0.316697	-0.0831145	0.116791	Approved symbol	MED29	19q13.2	ENSG00000063322	HGNC:23074	MED29	52.36	protein_coding
KIAA1598	shootin 1	204.081	-0.016086	0.00305544	0.197503	0.0191414	0.213589	0.116365	Previous symbol	SHTN1	10q25.3	ENSG00000187164	HGNC:29319	SHTN1	39.09	protein_coding
APPL1	adaptor protein, phosphotyrosine interacting with PH domain and leucine zipper 1	74.0392	-0.571618	0.0221801	-0.933573	0.593798	-0.361955	0.115921	Approved symbol	APPL1	3p14.3	ENSG00000157500	HGNC:24035	APPL1	37.38	protein_coding
FASTKD2	FAST kinase domains 2	88.8241	-0.0647224	0.117131	-0.0151129	0.181853	0.0496095	0.115731	Approved symbol	FASTKD2	2q33.3	ENSG00000118246	HGNC:29160	FASTKD2	37.72	protein_coding
GOLPH3L	golgi phosphoprotein 3 like	87.4582	0.201981	-0.381964	1.01626	-0.583945	0.814276	0.115165	Approved symbol	GOLPH3L	1q21.3	ENSG00000143457	HGNC:24882	GOLPH3L	40.09	protein_coding
NBPF14	NBPF member 14	62.4118	-0.0555919	-0.528018	0.646677	-0.472426	0.702269	0.114921	Approved symbol	NBPF14	1q21.2	ENSG00000270629	HGNC:25232	NBPF14	41.33	protein_coding
TRIM37	tripartite motif containing 37	2855.97	-0.000408478	0.0657919	0.162865	0.0662003	0.163274	0.114737	Approved symbol	TRIM37	17q22	ENSG00000108395	HGNC:7523	TRIM37	39.71	protein_coding
ZFAND1	zinc finger AN1-type containing 1	107.854	-0.454328	-0.808319	0.128883	-0.353992	0.583211	0.114609	Approved symbol	ZFAND1	8q21.13	ENSG00000104231	HGNC:25858	ZFAND1	37.45	protein_coding
ZNF83	zinc finger protein 83	96.3172	0.139807	0.538438	-0.0307004	0.398631	-0.170507	0.114062	Approved symbol	ZNF83	19q13.41	ENSG00000167766	HGNC:13158	ZNF83	44.66	protein_coding
FIP1L1	factor interacting with PAPOLA and CPSF1	51.7802	0.293042	0.745131	0.0687558	0.452089	-0.224286	0.113902	Approved symbol	FIP1L1	4q12	ENSG00000145216	HGNC:19124	FIP1L1	35.71	protein_coding
PCIF1	PDX1 C-terminal inhibiting factor 1	50.7607	0.161102	-0.0486336	0.598618	-0.209736	0.437515	0.11389	Approved symbol	PCIF1	20q13.12	ENSG00000100982	HGNC:16200	PCIF1	53.89	protein_coding
FREM2	FRAS1 related extracellular matrix protein 2	492.619	-0.129524	-0.0102281	-0.0213316	0.119295	0.108192	0.113744	Approved symbol	FREM2	13q13.3	ENSG00000150893	HGNC:25396	FREM2	37.64	protein_coding
KIAA0922	transmembrane 131 like	176.036	-0.184808	-0.0645569	-0.0775927	0.120251	0.107215	0.113733	Previous symbol	TMEM131L	4q31.3	ENSG00000121210	HGNC:29146	TMEM131L	41.78	protein_coding
IPO7	importin 7	384.108	-0.184351	-0.264973	0.123727	-0.0806225	0.308077	0.113727	Approved symbol	IPO7	11p15.4	ENSG00000205339	HGNC:9852	IPO7	40.4	protein_coding
OCIAD1	OCIA domain containing 1	96.8312	-0.188426	-0.493039	0.342595	-0.304613	0.531021	0.113204	Approved symbol	OCIAD1	4p11	ENSG00000109180	HGNC:16074	OCIAD1	39.5	protein_coding
XPOT	exportin for tRNA	465.491	-0.04125	0.0713511	0.0720634	0.112601	0.113313	0.112957	Approved symbol	XPOT	12q14.2	ENSG00000184575	HGNC:12826	XPOT	39.76	protein_coding
ARHGEF7	Rho guanine nucleotide exchange factor 7	59.1595	0.380917	0.00692515	0.980793	-0.373992	0.599876	0.112942	Approved symbol	ARHGEF7	13q34	ENSG00000102606	HGNC:15607	ARHGEF7	44.55	protein_coding
PHTF2	putative homeodomain transcription factor 2	216.807	-0.089684	-0.201255	0.247089	-0.111571	0.336773	0.112601	Approved symbol	PHTF2	7q11.23-q21.11	ENSG00000006576	HGNC:13411	PHTF2	37.65	protein_coding
PIP4K2B	phosphatidylinositol-5-phosphate 4-kinase type 2 beta	65.4976	0.349148	0.501905	0.421278	0.152757	0.0721297	0.112443	Approved symbol	PIP4K2B	17q12	ENSG00000276293	HGNC:8998	PIP4K2B	49.36	protein_coding
TUBGCP2	tubulin gamma complex associated protein 2	145.375	0.148413	0.445682	0.0756099	0.297269	-0.0728026	0.112233	Approved symbol	TUBGCP2	10q26.3	ENSG00000130640	HGNC:18599	TUBGCP2	55.72	protein_coding
GOLPH3	golgi phosphoprotein 3	158.896	-0.503005	-0.190408	-0.591189	0.312598	-0.0881832	0.112207	Approved symbol	GOLPH3	5p13.3	ENSG00000113384	HGNC:15452	GOLPH3	41.12	protein_coding
TP53INP2	tumor protein p53 inducible nuclear protein 2	84.9989	0.196494	0.736566	-0.119623	0.540072	-0.316116	0.111978	Approved symbol	TP53INP2	20q11.22	ENSG00000078804	HGNC:16104	TP53INP2	55.18	protein_coding
TMCC1	transmembrane and coiled-coil domain family 1	96.9329	-0.153755	0.0288036	-0.11363	0.182559	0.0401249	0.111342	Approved symbol	TMCC1	3q22.1	ENSG00000172765	HGNC:29116	TMCC1	39.37	protein_coding
TWF1	twinfilin actin binding protein 1	218.948	-0.853878	-0.115317	-1.37	0.738561	-0.516124	0.111219	Approved symbol	TWF1	12q12	ENSG00000151239	HGNC:9620	TWF1	34.16	protein_coding
TRIP4	thyroid hormone receptor interactor 4	50.3899	0.392331	-0.480583	1.48704	-0.872914	1.09471	0.110898	Approved symbol	TRIP4	15q22.31	ENSG00000103671	HGNC:12310	TRIP4	42.11	protein_coding
FBXO33	F-box protein 33	63.5251	-0.0556776	-0.115892	0.226257	-0.0602146	0.281935	0.11086	Approved symbol	FBXO33	14q21.1	ENSG00000165355	HGNC:19833	FBXO33	38.98	protein_coding
KDM6B	lysine demethylase 6B	70.7806	0.126951	0.493947	-0.01837	0.366996	-0.145321	0.110837	Approved symbol	KDM6B	17p13.1	ENSG00000132510	HGNC:29012	KDM6B	60.63	protein_coding
RALB	RAS like proto-oncogene B	101.986	-0.200096	0.309285	-0.487841	0.509382	-0.287745	0.110818	Approved symbol	RALB	2q14.2	ENSG00000144118	HGNC:9840	RALB	46.37	protein_coding
WDR1	WD repeat domain 1	153.683	0.0921075	0.0277124	0.377977	-0.0643952	0.285869	0.110737	Approved symbol	WDR1	4p16.1	ENSG00000071127	HGNC:12754	WDR1	54.98	protein_coding
TRAM1	translocation associated membrane protein 1	325.193	-0.387879	0.0618276	-0.616254	0.449707	-0.228374	0.110666	Approved symbol	TRAM1	8q13.3	ENSG00000067167	HGNC:20568	TRAM1	38.27	protein_coding
SOCS4	suppressor of cytokine signaling 4	204.438	-0.612078	-0.337277	-0.666679	0.274801	-0.0546007	0.1101	Approved symbol	SOCS4	14q22.3	ENSG00000180008	HGNC:19392	SOCS4	37.83	protein_coding
DENND1B	DENN domain containing 1B	90.8636	-0.496507	0.281058	-1.05545	0.777564	-0.55894	0.109312	Approved symbol	DENND1B	1q31.3	ENSG00000213047	HGNC:28404	DENND1B	34.32	protein_coding
ADAM10	ADAM metallopeptidase domain 10	208.391	-0.168271	-0.0793581	-0.040202	0.0889129	0.128069	0.108491	Approved symbol	ADAM10	15q21.3	ENSG00000137845	HGNC:188	ADAM10	37.38	protein_coding
KIAA1671	KIAA1671	83.1239	-0.217677	0.236308	-0.45495	0.453985	-0.237273	0.108356	Approved symbol	KIAA1671	22q11.23	ENSG00000197077	HGNC:29345	KIAA1671	48.94	protein_coding
TPD52L2	tumor protein D52 like 2	299.06	0.199068	0.220586	0.393422	0.0215179	0.194354	0.107936	Approved symbol	TPD52L2	20q13.33	ENSG00000101150	HGNC:12007	TPD52L2	54.36	protein_coding
TRIP11	thyroid hormone receptor interactor 11	188.421	-0.123509	-0.22756	0.196356	-0.104051	0.319865	0.107907	Approved symbol	TRIP11	14q32.12	ENSG00000100815	HGNC:12305	TRIP11	37.97	protein_coding
TARBP1	TAR (HIV-1) RNA binding protein 1	83.3091	0.300545	0.221469	0.594156	-0.0790758	0.293611	0.107267	Approved symbol	TARBP1	1q42.2	ENSG00000059588	HGNC:11568	TARBP1	40.27	protein_coding
ATP2B1	ATPase plasma membrane Ca2+ transporting 1	1094.68	-0.189662	-0.0133266	-0.151755	0.176336	0.0379073	0.107122	Approved symbol	ATP2B1	12q21.33	ENSG00000070961	HGNC:814	ATP2B1	36.37	protein_coding
C7orf50	chromosome 7 open reading frame 50	85.3855	0.341734	0.322154	0.575486	-0.0195797	0.233752	0.107086	Approved symbol	C7orf50	7p22.3	ENSG00000146540	HGNC:22421	C7orf50	57.69	protein_coding
LMBR1	limb development membrane protein 1	252.971	0.039808	0.19855	0.0949366	0.158742	0.0551286	0.106935	Approved symbol	LMBR1	7q36.3	ENSG00000105983	HGNC:13243	LMBR1	39.06	protein_coding
ATP6V0A2	ATPase H+ transporting V0 subunit a2	56.4119	-0.0368607	-0.115794	0.255592	-0.0789328	0.292452	0.10676	Approved symbol	ATP6V0A2	12q24.31	ENSG00000185344	HGNC:18481	ATP6V0A2	44.41	protein_coding
PPP4R1L	protein phosphatase 4 regulatory subunit 1 like (pseudogene)	56.4585	0.0357235	-0.142039	0.426934	-0.177763	0.39121	0.106724	Approved symbol	PPP4R1L	20q13.32	ENSG00000124224	HGNC:15755	PPP4R1L	41.96	transcribed_unprocessed_pseudogene
SEC14L1	SEC14 like lipid binding 1	144.868	-0.170796	0.0627913	-0.19149	0.233588	-0.0206933	0.106447	Approved symbol	SEC14L1	17q25.2-q25.3	ENSG00000129657	HGNC:10698	SEC14L1	46.75	protein_coding
GPD1L	glycerol-3-phosphate dehydrogenase 1 like	284.628	-0.31386	-0.240737	-0.174532	0.073123	0.139328	0.106226	Approved symbol	GPD1L	3p22.3	ENSG00000152642	HGNC:28956	GPD1L	44.49	protein_coding
EIF3A	eukaryotic translation initiation factor 3 subunit A	447.556	-0.271049	-0.31501	-0.0147485	-0.0439614	0.2563	0.106169	Approved symbol	EIF3A	10q26.11	ENSG00000107581	HGNC:3271	EIF3A	41.68	protein_coding
ITPRIPL2	ITPRIP like 2	148.927	-0.0356899	-0.177946	0.318185	-0.142257	0.353875	0.105809	Approved symbol	ITPRIPL2	16p12.3	ENSG00000205730	HGNC:27257	ITPRIPL2	49.31	protein_coding
RNF4	ring finger protein 4	161.977	0.312553	0.0635406	0.773143	-0.249012	0.46059	0.105789	Approved symbol	RNF4	4p16.3	ENSG00000063978	HGNC:10067	RNF4	47.38	protein_coding
STAT2	signal transducer and activator of transcription 2	97.1599	-0.523904	-0.828552	-0.00777737	-0.304648	0.516126	0.105739	Approved symbol	STAT2	12q13.2	ENSG00000170581	HGNC:11363	STAT2	47.77	protein_coding
BRWD3	bromodomain and WD repeat domain containing 3	68.0601	0.302369	0.955171	-0.139572	0.652802	-0.441941	0.105431	Approved symbol	BRWD3	Xq21.1	ENSG00000165288	HGNC:17342	BRWD3	36.15	protein_coding
MORF4L2	mortality factor 4 like 2	210.731	-0.190612	-0.459672	0.288612	-0.26906	0.479224	0.105082	Approved symbol	MORF4L2	Xq22.2	ENSG00000123562	HGNC:16849	MORF4L2	39.39	protein_coding
HNRNPC	heterogeneous nuclear ribonucleoprotein C (C1/C2)	461.522	-0.187263	-0.0136672	-0.150839	0.173596	0.0364243	0.10501	Approved symbol	HNRNPC	14q11.2	ENSG00000092199	HGNC:5035	HNRNPC	39.78	protein_coding
CCDC90A	mitochondrial calcium uniporter regulator 1	83.7035	-0.350785	0.0436029	-0.53561	0.394388	-0.184825	0.104781	Previous symbol	MCUR1	6p23	ENSG00000050393	HGNC:21097	MCUR1	41.24	protein_coding
CBX1	chromobox 1	257.59	0.0305836	-0.0904331	0.360907	-0.121017	0.330323	0.104653	Approved symbol	CBX1	17q21.32	ENSG00000108468	HGNC:1551	CBX1	45.96	protein_coding
CALM2	calmodulin 2	266.63	-0.295153	0.182561	-0.563577	0.477714	-0.268424	0.104645	Approved symbol	CALM2	2p21	ENSG00000143933	HGNC:1445	CALM2	39.71	protein_coding
LARP4B	La ribonucleoprotein domain family member 4B	335.45	-0.0757045	-0.0611423	0.118211	0.0145622	0.193915	0.104239	Approved symbol	LARP4B	10p15.3	ENSG00000107929	HGNC:28987	LARP4B	42.7	protein_coding
NUP153	nucleoporin 153	298.827	-0.0445055	0.0675919	0.0514962	0.112097	0.0960016	0.10405	Approved symbol	NUP153	6p22.3	ENSG00000124789	HGNC:8062	NUP153	40.18	protein_coding
SLC16A7	solute carrier family 16 member 7	111.887	-0.524263	0.244589	-1.0854	0.768853	-0.561139	0.103857	Approved symbol	SLC16A7	12q14.1	ENSG00000118596	HGNC:10928	SLC16A7	35.78	protein_coding
UHMK1	U2AF homology motif kinase 1	494.13	-0.322082	-0.0786955	-0.357985	0.243387	-0.0359025	0.103742	Approved symbol	UHMK1	1q23.3	ENSG00000152332	HGNC:19683	UHMK1	38.32	protein_coding
DCAF7	DDB1 and CUL4 associated factor 7	743.505	0.147869	0.0640773	0.438735	-0.0837912	0.290867	0.103538	Approved symbol	DCAF7	17q23.3	ENSG00000136485	HGNC:30915	DCAF7	43.96	protein_coding
MAGT1	magnesium transporter 1	129.563	-0.342756	-0.0114062	-0.468006	0.33135	-0.12525	0.10305	Approved symbol	MAGT1	Xq21.1	ENSG00000102158	HGNC:28880	MAGT1	40.93	protein_coding
WDR44	WD repeat domain 44	57.8089	-0.270466	-0.190267	-0.144573	0.0801992	0.125893	0.103046	Approved symbol	WDR44	Xq24	ENSG00000131725	HGNC:30512	WDR44	39.07	protein_coding
ANKMY2	ankyrin repeat and MYND domain containing 2	59.5331	0.1125	-0.713166	1.14388	-0.825666	1.03138	0.102856	Approved symbol	ANKMY2	7p21.1	ENSG00000106524	HGNC:25370	ANKMY2	38.01	protein_coding
PIGX	phosphatidylinositol glycan anchor biosynthesis class X	59.342	0.020738	0.0955773	0.151009	0.0748393	0.130271	0.102555	Approved symbol	PIGX	3q29	ENSG00000163964	HGNC:26046	PIGX	45.36	protein_coding
AR	androgen receptor	156.944	0.0598977	-0.00284527	0.327478	-0.0627429	0.26758	0.102419	Approved symbol	AR	Xq12	ENSG00000169083	HGNC:644	AR	39.68	protein_coding
ANKRD11	ankyrin repeat domain 11	231.04	0.0787992	0.0445888	0.317116	-0.0342104	0.238317	0.102053	Approved symbol	ANKRD11	16q24.3	ENSG00000167522	HGNC:21316	ANKRD11	51.18	protein_coding
PLD3	phospholipase D family member 3	76.9495	0.0297415	0.0141218	0.24894	-0.0156198	0.219198	0.101789	Approved symbol	PLD3	19q13.2	ENSG00000105223	HGNC:17158	PLD3	52.33	protein_coding
PARP6	poly(ADP-ribose) polymerase family member 6	149.26	0.0421502	0.369816	-0.0828046	0.327665	-0.124955	0.101355	Approved symbol	PARP6	15q23	ENSG00000137817	HGNC:26921	PARP6	43.94	protein_coding
HMGN1	high mobility group nucleosome binding domain 1	480.692	-0.513495	-0.320728	-0.503643	0.192767	0.00985225	0.10131	Approved symbol	HMGN1	21q22.2	ENSG00000205581	HGNC:4984	HMGN1	42.26	protein_coding
HS6ST3	heparan sulfate 6-O-sulfotransferase 3	64.2126	0.000769348	0.21244	-0.00880395	0.21167	-0.00957329	0.101049	Approved symbol	HS6ST3	13q32.1	ENSG00000185352	HGNC:19134	HS6ST3	37.99	protein_coding
KRAS	KRAS proto-oncogene, GTPase	150.452	-0.3848	-0.305457	-0.262513	0.0793434	0.122287	0.100815	Approved symbol	KRAS	12p12.1	ENSG00000133703	HGNC:6407	KRAS	36.37	protein_coding
ZNF207	zinc finger protein 207	211.625	0.0846228	0.199381	0.170841	0.114759	0.0862186	0.100489	Approved symbol	ZNF207	17q11.2	ENSG00000010244	HGNC:12998	ZNF207	38.47	protein_coding
CCND1	cyclin D1	922.965	-0.131771	0.0333649	-0.0962809	0.165136	0.0354901	0.100313	Approved symbol	CCND1	11q13.3	ENSG00000110092	HGNC:1582	CCND1	58.58	protein_coding
LYRM1	LYR motif containing 1	57.5938	0.148013	-0.158764	0.65516	-0.306777	0.507147	0.100185	Approved symbol	LYRM1	16p12.3	ENSG00000102897	HGNC:25074	LYRM1	44.36	protein_coding
STK24	serine/threonine kinase 24	107.542	0.290166	0.318461	0.461941	0.028295	0.171775	0.100035	Approved symbol	STK24	13q32.2	ENSG00000102572	HGNC:11403	STK24	47.42	protein_coding
ATP6V0B	ATPase H+ transporting V0 subunit b	78.1445	0.114759	0.297493	0.131735	0.182734	0.0169767	0.0998554	Approved symbol	ATP6V0B	1p34.1	ENSG00000117410	HGNC:861	ATP6V0B	57.08	protein_coding
FNBP1	formin binding protein 1	76.0615	0.423829	1.28957	-0.242309	0.865744	-0.666138	0.0998031	Approved symbol	FNBP1	9q34.11	ENSG00000187239	HGNC:17069	FNBP1	43.76	protein_coding
NAP1L4	nucleosome assembly protein 1 like 4	102.527	-0.0417765	0.363741	-0.247706	0.405517	-0.20593	0.0997935	Approved symbol	NAP1L4	11p15.4	ENSG00000273562	HGNC:7640	NAP1L4	44.27	protein_coding
LRBA	LPS responsive beige-like anchor protein	379.631	0.186245	0.358569	0.213197	0.172324	0.0269522	0.0996382	Approved symbol	LRBA	4q31.3	ENSG00000198589	HGNC:1742	LRBA	36.23	protein_coding
CNIH4	cornichon family AMPA receptor auxiliary protein 4	50.2942	-0.151194	0.0840683	-0.187843	0.235262	-0.0366496	0.0993061	Approved symbol	CNIH4	1q42.11	ENSG00000143771	HGNC:25013	CNIH4	43.22	protein_coding
BTBD7	BTB domain containing 7	194.784	0.176049	0.0146907	0.535758	-0.161359	0.359709	0.0991749	Approved symbol	BTBD7	14q32.12	ENSG00000277222	HGNC:18269	BTBD7	40.08	protein_coding
CD59	CD59 molecule (CD59 blood group)	529.372	-0.186283	-0.0358891	-0.138339	0.150394	0.0479439	0.099169	Approved symbol	CD59	11p13	ENSG00000085063	HGNC:1689	CD59	43.13	protein_coding
WHSC1L1	nuclear receptor binding SET domain protein 3	122.98	0.0858412	0.171469	0.198382	0.0856274	0.112541	0.0990841	Previous symbol	NSD3	8p11.23	ENSG00000147548	HGNC:12767	NSD3	38.79	protein_coding
COX6B1	cytochrome c oxidase subunit 6B1	190.474	-0.0840075	0.290633	-0.261141	0.374641	-0.177133	0.0987536	Approved symbol	COX6B1	19q13.12	ENSG00000126267	HGNC:2280	COX6B1	49.06	protein_coding
KIAA1147	KIAA1147	99.9665	0.0479048	0.0659413	0.227112	0.0180365	0.179207	0.0986219	Approved symbol	KIAA1147	7q34	ENSG00000262599	HGNC:29472	KIAA1147	43.52	protein_coding
CCNG1	cyclin G1	325.533	-0.387455	0.0428636	-0.620627	0.430318	-0.233173	0.0985727	Approved symbol	CCNG1	5q34	ENSG00000113328	HGNC:1592	CCNG1	37.5	protein_coding
TM9SF2	transmembrane 9 superfamily member 2	177.256	-0.150172	0.312233	-0.415812	0.462405	-0.26564	0.0983826	Approved symbol	TM9SF2	13q32.3	ENSG00000125304	HGNC:11865	TM9SF2	40.68	protein_coding
PUM1	pumilio RNA binding family member 1	209.92	-0.179338	-0.0620462	-0.100396	0.117292	0.0789425	0.0981171	Approved symbol	PUM1	1p35.2	ENSG00000134644	HGNC:14957	PUM1	41.05	protein_coding
GOLGA4	golgin A4	496.725	-0.483287	-0.491375	-0.279158	-0.00808864	0.204128	0.0980199	Approved symbol	GOLGA4	3p22.2	ENSG00000144674	HGNC:4427	GOLGA4	37.82	protein_coding
SLC9A8	solute carrier family 9 member A8	70.2467	-0.195831	-0.0632956	-0.132682	0.132535	0.0631482	0.0978417	Approved symbol	SLC9A8	20q13.13	ENSG00000197818	HGNC:20728	SLC9A8	45.56	protein_coding
[truncated: 3,084 more rows]

## Sheet: B-Top BRACO-19 Gene List
GeneID	Approved name	Base mean	ES (NoRx/Input) log2(FC)	ES (BRACO19/Input) log2(FC)	BRACO19-induced ΔES log2(FC) (BRACO19/NoRx)
REL	REL proto-oncogene, NF-kB subunit	59.0726	-0.428524	2.08342	2.51195
ATXN3	ataxin 3	57.452	-0.885589	1.09311	1.9787
RNF149	ring finger protein 149	51.6073	-0.842955	1.07914	1.9221
YPEL2	yippee like 2	51.843	-0.5501	1.36638	1.91648
RASGRP1	RAS guanyl releasing protein 1	89.9891	-0.717468	1.10564	1.82311
IPMK	inositol polyphosphate multikinase	64.3427	-1.15303	0.653796	1.80682
ATG12	autophagy related 12	61.2825	-0.8911	0.906476	1.79758
PTCD3	pentatricopeptide repeat domain 3	120.782	-0.463044	1.30088	1.76393
PPM1E	protein phosphatase, Mg2+/Mn2+ dependent 1E	71.9234	-1.12808	0.627153	1.75523
CADM1	cell adhesion molecule 1	67.5624	-0.825489	0.926962	1.75245
SSBP1	single stranded DNA binding protein 1	54.7701	-0.453578	1.27941	1.73298
CLK2	CDC like kinase 2	59.5509	-0.44912	1.27444	1.72356
SPATA18	spermatogenesis associated 18	59.6634	-1.12052	0.596076	1.7166
TRA2A	transformer 2 alpha homolog	75.9976	-0.754231	0.953661	1.70789
ZYG11B	zyg-11 family member B, cell cycle regulator	76.9817	-0.019037	1.68866	1.70769
UBE2W	ubiquitin conjugating enzyme E2 W	75.5646	-1.19754	0.470729	1.66827
C14orf126	D-tyrosyl-tRNA deacylase 2 (putative)	52.3382	-0.732992	0.929709	1.6627
DIO2	iodothyronine deiodinase 2	58.1171	-1.17389	0.440476	1.61436
MALAT1	metastasis associated lung adenocarcinoma transcript 1 (non-protein coding)	47489.9	-1.32274	0.263752	1.58649
CCDC50	coiled-coil domain containing 6	88.5411	-0.866105	0.708241	1.57435
IMPACT	impact RWD domain protein	59.3802	0.156237	1.70986	1.55363
RSRC2	arginine and serine rich coiled-coil 2	78.1594	-0.349059	1.19436	1.54342
BRCC3	BRCA1/BRCA2-containing complex subunit 3	57.1581	-0.595499	0.935218	1.53072
RAB11FIP2	RAB11 family interacting protein 2	66.2832	-0.989346	0.537788	1.52713
C10orf137	erythroid differentiation regulatory factor 1	58.9327	-0.700983	0.807095	1.50808
DPY19L3	dpy-19 like C-mannosyltransferase 3	150.219	-0.640257	0.861039	1.5013
SS18L1	SS18L1, nBAF chromatin remodeling complex subunit	151.561	-0.528114	0.967214	1.49533
LOC100507217	long non-coding RNA (uncharacterized) LOC100507217	136.835	-1.18766	0.287143	1.4748
LOC100216545	KMT2E antisense RNA 1 (head to head)	61.8244	-1.27246	0.193963	1.46643
LRIG2	leucine rich repeats and immunoglobulin like domains 2	55.2551	-0.300908	1.16	1.4609
LOC100216546	non-coding RNA (uncharacterized) LOC100216546	198.805	-1.46103	-0.0126754	1.44835
STEAP4	STEAP4 metalloreductase	167.596	-1.03983	0.407348	1.44718
OIP5-AS1	OIP5 antisense RNA 1	77.6966	-0.440328	0.979818	1.42015
TMEM87B	transmembrane protein 87B	136.296	-0.724022	0.691011	1.41503
ZNF780B	zinc finger protein 780B	70.5372	-0.406521	1.00565	1.41217
MOCS3	molybdenum cofactor synthesis 3	51.5047	-0.181983	1.2279	1.40989
NIPA1	NIPA magnesium transporter 1	110.367	-0.714889	0.694478	1.40937
ARL5B	ADP ribosylation factor like GTPase 5B	82.3523	-1.11077	0.291712	1.40248
CD44	CD44 molecule (Indian blood group)	87.9971	-0.450073	0.95112	1.40119
KLF3	Kruppel like factor 3	95.0611	-0.907199	0.492805	1.4
FOXN2	forkhead box N2	77.2956	-0.789994	0.591052	1.38105
NPY1R	neuropeptide Y receptor Y1	92.0545	-1.03123	0.344803	1.37603
METAP1	methionyl aminopeptidase 2	76.6073	0.260307	1.63142	1.37112
DDAH1	dimethylarginine dimethylaminohydrolase 1	106.159	-0.295088	1.04303	1.33812
DDX58	DExD/H-box helicase 58	93.3021	-0.17971	1.14416	1.32388
MPP7	membrane palmitoylated protein 7	69.6808	-0.437418	0.879028	1.31645
CCDC84	coiled-coil domain containing 84	55.2749	-0.473939	0.832744	1.30668
COQ10B	coenzyme Q10B	75.3574	-0.232273	1.04867	1.28094
TMEM165	transmembrane protein 165	88.5734	-0.237569	1.0388	1.27637
SREK1	splicing regulatory glutamic acid and lysine rich protein 1	119.194	-0.412191	0.854666	1.26686
PDE12	phosphodiesterase 12	50.0081	-0.973558	0.290547	1.2641
POLH	DNA polymerase eta	68.6231	-0.400616	0.854619	1.25524
PRKG1	protein kinase, cGMP-dependent, type I	99.163	-0.907179	0.345234	1.25241
ZNRF2	zinc and ring finger 2	67.5985	-0.284283	0.964012	1.2483
DCAF10	DDB1 and CUL4 associated factor 10	106.213	-0.898268	0.348302	1.24657
CYP1A1	cytochrome P450 family 1 subfamily A member 1	86.7723	-0.275404	0.95625	1.23165
RIT1	Ras like without CAAX 1	59.3513	-1.11526	0.115245	1.23051
APOOL	apolipoprotein O like	67.1122	-0.0447693	1.17091	1.21567
UBTD2	ubiquitin domain containing 2	81.065	-0.737048	0.472509	1.20956
RDX	radixin	79.1769	-0.867711	0.326543	1.19425
ZNF91	zinc finger protein 91	272.539	-0.858677	0.335197	1.19387
NUP133	nucleoporin 133	94.8618	-0.0774042	1.10663	1.18403
RAB1A	RAB1A, member RAS oncogene family	176.886	-0.568058	0.614245	1.1823
LRP8	LDL receptor related protein 8	62.8253	-0.085106	1.09646	1.18156
FRS2	fibroblast growth factor receptor substrate 2	148.876	-0.561829	0.619438	1.18127
TMEM106B	transmembrane protein 106B	98.0588	-0.916662	0.259102	1.17576
FAM8A1	family with sequence similarity 8 member A1	106.519	-0.917099	0.258327	1.17543
EFNA1	ephrin A1	56.9032	-0.422967	0.749616	1.17258
ZHX1	zinc fingers and homeoboxes 1	138.568	-0.500231	0.664464	1.16469
CDKN1B	cyclin dependent kinase inhibitor 1B	89.8149	-0.79485	0.36732	1.16217
CCDC14	coiled-coil domain containing 25	52.1466	-0.0851238	1.07149	1.15661
NFE2L3	nuclear factor, erythroid 2 like 3	77.4178	-0.873783	0.282621	1.1564
POLA1	DNA polymerase alpha 1, catalytic subunit	63.1143	0.23169	1.38007	1.14838
UBR7	ubiquitin protein ligase E3 component n-recognin 7 (putative)	71.4015	-0.104677	1.04336	1.14803
TIA1	TIA1 cytotoxic granule associated RNA binding protein	122.033	-0.699503	0.435861	1.13536
ERP44	endoplasmic reticulum protein 44	54.7564	-0.503351	0.629464	1.13281
ZRANB2	zinc finger RANBP2-type containing 2	76.5793	-0.573917	0.558442	1.13236
CDKN2B	cyclin dependent kinase inhibitor 2B	59.0386	-0.808384	0.322175	1.13056
MNAT1	MNAT1, CDK activating kinase assembly factor	71.6263	-0.222969	0.903643	1.12661
DNAJC2	DnaJ heat shock protein family (Hsp40) member C2	87.165	-0.621052	0.499456	1.12051
CDKN2B-AS1	CDKN2B antisense RNA 1	54.314	-1.11726	0.00260895	1.11987
TFDP1	transcription factor Dp-1	73.8941	-0.398905	0.716955	1.11586
PCNP	PEST proteolytic signal containing nuclear protein	214.888	-0.85866	0.25585	1.11451
PSMA4	proteasome subunit alpha 4	248.688	-0.27346	0.836377	1.10984
GAK	cyclin G associated kinase	78.5298	-0.33733	0.771496	1.10883
GULP1	GULP, engulfment adaptor PTB domain containing 1	180.441	-1.07612	0.0293478	1.10547
RPS6KA2	ribosomal protein S6 kinase A2	67.1644	0.115521	1.22041	1.10489
TMEM33	transmembrane protein 33	198.453	-0.816228	0.287259	1.10349
CDK6	cyclin dependent kinase 6	68.7487	-0.957441	0.143254	1.10069
XIST	X inactive specific transcript (non-protein coding)	552.472	-1.72688	-0.630354	1.09653
AP1G2	adaptor related protein complex 1 gamma 2 subunit	182.154	-0.409713	0.685046	1.09476
PDE8A	phosphodiesterase 8A	153.471	-0.470259	0.620789	1.09105
LCOR	ligand dependent nuclear receptor corepressor	184.696	-1.20581	-0.115018	1.09079
RABGEF1	RAB guanine nucleotide exchange factor 1	54.9962	-0.207434	0.87814	1.08557
C5orf41	CREB3 regulatory factor	102.496	-0.608699	0.475192	1.08389
TMED7	transmembrane p24 trafficking protein 7	212.931	-1.16594	-0.0862312	1.07971
RBFOX2	RNA binding fox-1 homolog 2	72.1908	0.260679	1.34006	1.07938
ARL5A	ADP ribosylation factor like GTPase 5A	91.3058	-1.08713	-0.0126146	1.07451
NEAT1	nuclear paraspeckle assembly transcript 1 (non-protein coding)	786.232	-0.629708	0.443275	1.07298
POTEKP	POTE ankyrin domain family member K, pseudogene	177.695	-0.0370779	1.03584	1.07291
DIS3	DIS3 homolog, exosome endoribonuclease and 3'-5' exoribonuclease	53.3945	-0.303685	0.769071	1.07276
SGPP1	sphingosine-1-phosphate phosphatase 1	135.112	-0.985276	0.0793388	1.06461
SLC25A36	solute carrier family 25 member 36	147.319	-0.692482	0.37182	1.0643
PTAR1	protein prenyltransferase alpha subunit repeat containing 1	111.922	-1.08618	-0.0241927	1.06199
TFF1	trefoil factor 1	79.4749	-0.574367	0.485502	1.05987
RAB31	RAB31, member RAS oncogene family	66.6724	-0.362443	0.695849	1.05829
TXNDC9	thioredoxin domain containing 9	64.7016	-0.728343	0.325304	1.05365
LOC100129387		68.2928	-0.290997	0.754808	1.0458
RBM47	RNA binding motif protein 47	179.559	-0.502555	0.542088	1.04464
OSBPL11	oxysterol binding protein like 11	51.7164	-0.0208266	1.0235	1.04432
RBAK	RB associated KRAB zinc finger	113.487	-0.853752	0.185968	1.03972
ST6GAL1	ST6 beta-galactoside alpha-2,6-sialyltransferase 1	159.249	-0.75531	0.280619	1.03593
FBXO38	F-box protein 38	50.4992	-0.473071	0.562702	1.03577
DDHD1	DDHD domain containing 1	145.671	-0.652626	0.381897	1.03452
DPH3	diphthamide biosynthesis 3	71.9071	-0.475369	0.549472	1.02484
DSCR3	VPS26 endosomal protein sorting factor C	67.6667	-0.192096	0.832614	1.02471
ARRDC3	arrestin domain containing 3	178.33	-0.853952	0.168364	1.02232
TCEB1	elongin C	72.1976	-0.521907	0.500125	1.02203
AMMECR1	Alport syndrome, mental retardation, midface hypoplasia and elliptocytosis chromosomal region gene 1	117.177	-0.883276	0.133209	1.01648
EIF2AK2	eukaryotic translation initiation factor 2 alpha kinase 2	155.363	-0.728424	0.287708	1.01613
FAM126B	family with sequence similarity 126 member B	120.691	-0.670859	0.343905	1.01476
GTF2A2	general transcription factor IIA subunit 2	52.3315	-0.787791	0.226124	1.01391
PNISR	PNN interacting serine and arginine rich protein	176.761	-0.195559	0.816715	1.01227
TROVE2	TROVE domain family member 2	115.616	-0.552004	0.45557	1.00757
FAM105B	OTU deubiquitinase with linear linkage specificity	90.4807	-0.412784	0.594668	1.00745
TMED5	transmembrane p24 trafficking protein 5	71.5451	-1.00103	0.00445853	1.00549
CHURC1	churchill domain containing 1	161.996	-0.483003	0.5198	1.0028
KLHDC5	kelch like family member 42	90.4311	-0.76655	0.232074	0.998624
GAB1	GRB2 associated binding protein 1	84.1917	-0.283071	0.71365	0.996721
GEN1	GEN1, Holliday junction 5' flap endonuclease	59.8141	-0.142745	0.847442	0.990187
CREBZF	CREB/ATF bZIP transcription factor	183.665	-0.945039	0.0392342	0.984273
UBE2I	ubiquitin conjugating enzyme E2 I	96.3179	-0.0806436	0.903289	0.983933
QKI	QKI, KH domain containing RNA binding	143.999	-1.16153	-0.184534	0.976996
STYX	serine/threonine/tyrosine interacting protein	153.192	-0.77267	0.203345	0.976015
BASP1	brain abundant membrane attached signal protein 1	156.456	-0.500632	0.472999	0.973631
SDCBP	syndecan binding protein	96.0595	-0.393635	0.57517	0.968805
PDXDC2P	pyridoxal dependent decarboxylase domain containing 2, pseudogene	87.2972	-0.655074	0.308993	0.964067
HES1	hes family bHLH transcription factor 1	91.2395	-0.777694	0.185042	0.962736
ZMAT3	zinc finger matrin-type 3	359.527	-0.649166	0.310552	0.959717
LSM3	LSM3 homolog, U6 small nuclear RNA and mRNA degradation associated	98.4311	-0.338722	0.61868	0.957402
MTHFD1L	methylenetetrahydrofolate dehydrogenase (NADP+ dependent) 1 like	59.1459	-0.0476611	0.907938	0.955599
TBL1XR1	transducin beta like 1 X-linked receptor 1	287.658	-0.733906	0.220942	0.954848
LUC7L3	LUC7 like 3 pre-mRNA splicing factor	176.926	-0.647812	0.306242	0.954055
ZNF654	zinc finger protein 654	78.3394	-0.721846	0.230366	0.952212
SIKE1	suppressor of IKBKE 1	254.957	-0.874328	0.0740457	0.948374
NEMF	nuclear export mediator factor	157.072	-0.746384	0.200915	0.947298
ONECUT2	one cut homeobox 2	58.7545	-0.673041	0.272583	0.945625
TRAPPC6B	trafficking protein particle complex 6B	101.337	-0.733013	0.211534	0.944547
NTN4	netrin 4	202.221	-0.748893	0.193167	0.94206
CCNL1	cyclin L1	119.111	0.0903552	1.0309	0.940548
LIN7C	lin-7 homolog C, crumbs cell polarity complex component	152.605	-1.21042	-0.271106	0.939311
GOPC	golgi associated PDZ and coiled-coil motif containing	62.9386	-0.460794	0.476805	0.937599
NME1	NME/NM23 nucleoside diphosphate kinase 1	139.719	-0.646792	0.288555	0.935348
C14orf118	G-patch domain containing 2 like	68.304	-0.0289965	0.906184	0.935181
SSH3	slingshot protein phosphatase 3	91.0627	-0.0971532	0.83663	0.933783
GABPA	GA binding protein transcription factor alpha subunit	53.3862	-0.743283	0.189965	0.933248
KCTD10	potassium channel tetramerization domain containing 10	66.1235	0.0784005	1.01146	0.933055
ZNF260	zinc finger protein 260	57.5599	-0.54575	0.386495	0.932245
FRMD3	FERM domain containing 3	85.6842	-0.489638	0.442281	0.931919
ATP11B	ATPase phospholipid transporting 11B (putative)	112.076	-0.575551	0.354367	0.929918
LOC100132247	nuclear pore complex interacting protein family member B5	110.577	-0.261886	0.666724	0.92861
DLG1	discs large MAGUK scaffold protein 1	252.76	-0.368879	0.559541	0.92842
AP4S1	adaptor related protein complex 4 sigma 1 subunit	52.7034	-0.249716	0.677995	0.927711
PLEKHA7	pleckstrin homology domain containing A7	54.4543	-0.232426	0.692632	0.925058
CREB1	cAMP responsive element binding protein 1	146.574	-0.851575	0.0718605	0.923436
PAPD4	poly(A) RNA polymerase D4, non-canonical	143.332	-0.575035	0.338888	0.913923
CUL5	cullin 5	76.9503	-0.71444	0.199214	0.913654
GRIPAP1	GRIP1 associated protein 1	70.9281	-0.383327	0.524463	0.90779
YIPF6	Yip1 domain family member 6	158.262	-0.58954	0.316035	0.905575
FAM204A	family with sequence similarity 204 member A	70.8363	-0.482481	0.423013	0.905494
HBXIP	late endosomal/lysosomal adaptor, MAPK and MTOR activator 5	65.7477	-0.378918	0.52435	0.903268
TSHZ2	teashirt zinc finger homeobox 2	62.317	-1.70118	-0.799595	0.901584
BTF3L4	basic transcription factor 3 like 4	95.1889	-0.55225	0.347146	0.899396
RCOR3	REST corepressor 3	59.0285	-0.632178	0.265923	0.898101
RUNX2	runt related transcription factor 2	92.3994	-0.574087	0.32337	0.897458
B4GALT5	beta-1,4-galactosyltransferase 5	56.3716	-0.0716205	0.825742	0.897363
MAN2C1	mannosidase alpha class 2C member 1	146.133	-0.233595	0.66137	0.894965
NUP43	nucleoporin 43	83.022	-0.384874	0.509927	0.894801
ELOVL2	ELOVL fatty acid elongase 2	54.0411	-0.49648	0.397637	0.894117
PHF14	PHD finger protein 14	91.8225	-0.335748	0.557015	0.892763
ARID4A	AT-rich interaction domain 4A	102.733	-0.36061	0.531615	0.892225
USP48	ubiquitin specific peptidase 48	108.111	-0.22115	0.670003	0.891152
RIOK3	RIO kinase 3	124.912	-0.551048	0.338367	0.889416
FBXO22	F-box protein 22	128.405	-0.0737251	0.812732	0.886457
PPP1R21	protein phosphatase 1 regulatory subunit 21	65.5778	-0.338	0.547491	0.885491
DYNLT3	dynein light chain Tctex-type 3	51.2923	-0.660605	0.224731	0.885336
PURA	purine rich element binding protein A	85.939	-1.07914	-0.197019	0.882123
MIER3	MIER family member 3	122.243	-0.640755	0.238006	0.878761
SESTD1	SEC14 and spectrin domain containing 1	139.475	-0.31303	0.564747	0.877777
PURB	purine rich element binding protein B	543.496	-0.765737	0.108559	0.874296
CD55	CD55 molecule (Cromer blood group)	206.26	-0.347653	0.52494	0.872593
ABI2	abl interactor 2	178.971	-0.32158	0.548819	0.870399
C4orf32	family with sequence similarity 241 member A	66.4832	-0.682533	0.187481	0.870013
PCMTD1	protein-L-isoaspartate (D-aspartate) O-methyltransferase domain containing 1	91.6136	-0.812606	0.056709	0.869315
ZDHHC20	zinc finger DHHC-type containing 20	453.266	-0.379172	0.489884	0.869056
FNBP1	formin binding protein 1	76.0615	0.423829	1.28957	0.865744
DYNLL1	dynein light chain LC8-type 1	118.995	-0.275621	0.587909	0.86353
LMAN1	lectin, mannose binding 1	152.032	-0.712827	0.150567	0.863393
SLC19A2	solute carrier family 19 member 2	107.84	-0.848731	0.0131795	0.86191
RPPH1	ribonuclease P RNA component H1	35198	-2.0389	-1.17867	0.860236
KIAA0528	KIAA0556	76.0723	-0.244837	0.613146	0.857983
SERINC1	serine incorporator 1	220.757	-0.573025	0.280842	0.853867
THADA	THADA, armadillo repeat containing	99.3736	0.12271	0.975844	0.853134
C15orf17	family with sequence similarity 219 member B	69.548	-0.226689	0.625501	0.85219
ATP1B1	ATPase Na+/K+ transporting subunit beta 1	188.532	-0.589382	0.261517	0.850898
USP53	ubiquitin specific peptidase 53	117.531	-0.496262	0.35423	0.850492
VTI1A	vesicle transport through interaction with t-SNAREs 1A	57.3124	-0.421342	0.428438	0.84978
SENP1	SUMO specific peptidase 1	84.0852	-0.207071	0.642177	0.849248
C3orf58	chromosome 3 open reading frame 58	54.9144	-1.04782	-0.200208	0.847616
MTMR6	myotubularin related protein 6	87.9589	-0.644424	0.200604	0.845028
ZDHHC21	zinc finger DHHC-type containing 21	97.0077	-0.787549	0.0569435	0.844492
EPC2	enhancer of polycomb homolog 2	76.4423	-0.250993	0.592504	0.843496
NSA2	NSA2, ribosome biogenesis homolog	67.6824	-0.426449	0.414822	0.841271
UBA3	ubiquitin like modifier activating enzyme 3	57.7919	-0.32268	0.518212	0.840892
GRPEL2	GrpE like 2, mitochondrial	64.3393	-0.823284	0.01741	0.840695
SLC6A14	solute carrier family 6 member 14	151.996	-0.764438	0.0733126	0.837751
ZNF280D	zinc finger protein 280D	55.3702	-0.49573	0.340439	0.836169
FZD3	frizzled class receptor 3	74.8107	-0.88766	-0.0534712	0.834189
SLC16A6	solute carrier family 16 member 6	142.925	-0.27148	0.562705	0.834185
KIAA0146	scaffold protein involved in DNA repair	69.1308	0.0622773	0.895419	0.833141
CETN2	centrin 2	62.7406	0.190313	1.02281	0.832494
ICK	intestinal cell kinase	126.98	-0.4252	0.406574	0.831774
PLEKHA8	pleckstrin homology domain containing A8	52.8729	-0.376758	0.452179	0.828937
CPEB2	cytoplasmic polyadenylation element binding protein 2	72.4276	-0.597044	0.231818	0.828861
C12orf5	TP53 induced glycolysis regulatory phosphatase	138.042	-0.885444	-0.0585309	0.826913
XRN1	5'-3' exoribonuclease 1	250.856	-0.493419	0.330717	0.824136
FAR1	fatty acyl-CoA reductase 1	148.74	-0.594346	0.228415	0.822762
RARS2	arginyl-tRNA synthetase 2, mitochondrial	84.2272	0.0993364	0.92183	0.822494
A2MP1	alpha-2-macroglobulin pseudogene 1	58.3452	-0.384411	0.436331	0.820742
SLAIN2	SLAIN motif family member 2	122.865	-0.653368	0.167079	0.820446
RHBDF1	rhomboid 5 homolog 1	66.1754	-0.0475325	0.772213	0.819746
NRAS	NRAS proto-oncogene, GTPase	902.551	-0.69037	0.12929	0.81966
ZNF75A	zinc finger protein 75a	57.3164	-0.362267	0.455279	0.817545
SLMO2	PRELI domain containing 3B	260.183	-0.925406	-0.108363	0.817043
DTX3L	deltex E3 ubiquitin ligase 3L	111.593	-0.0995175	0.716791	0.816308
NUPL1	nucleoporin 58	133.782	-0.381989	0.433097	0.815086
GOSR1	golgi SNAP receptor complex member 1	54.5683	-0.58839	0.225974	0.814364
TMEM184C	transmembrane protein 184C	71.6152	0.0116431	0.826007	0.814364
RBMS1	RNA binding motif single stranded interacting protein 1	100.674	-0.412069	0.401766	0.813835
ARID1B	AT-rich interaction domain 1B	70.6213	0.0414585	0.855065	0.813607
HN1	Jupiter microtubule associated homolog 1	82.5042	-0.0773954	0.735686	0.813082
SMAP1	small ArfGAP 1	75.4149	-0.0670094	0.742603	0.809613
CD164	CD164 molecule	553.544	-0.790976	0.0173273	0.808303
SLC9A1	solute carrier family 9 member A1	100.51	0.250914	1.05852	0.807603
ALDH7A1	aldehyde dehydrogenase 7 family member A1	86.4735	-0.248638	0.556359	0.804997
LTN1	listerin E3 ubiquitin protein ligase 1	161.498	-0.259492	0.544043	0.803535
PDPK1	3-phosphoinositide dependent protein kinase 1	130.005	-0.113877	0.689351	0.803228
WASL	Wiskott-Aldrich syndrome like	280.132	-0.664529	0.138061	0.80259
PARP9	poly(ADP-ribose) polymerase family member 9	73.1536	-0.236192	0.564534	0.800726
ACADVL	acyl-CoA dehydrogenase very long chain	184.391	-0.287773	0.51244	0.800213
NEK7	NIMA related kinase 7	126.058	-0.463021	0.337123	0.800144

## Sheet: C- Top RHPS4 Gene list
GeneID	Approved name	Base mean	ES (NoRx/Input) log2(FC)	ES (RHPS4/Input) log2(FC)	RHPS4-induced ΔES log2(FC) (RHPS4/NoRx)
ANP32E	acidic nuclear phosphoprotein 32 family member E	96.9382	-0.773319	1.9509	2.72421
NOC3L	NOC3 like DNA replication regulator	67.0667	-0.461412	2.17184	2.63325
PKNOX1	PBX/knotted 1 homeobox 1	51.3364	-0.392399	2.22291	2.61531
GABPA	GA binding protein transcription factor alpha subunit	53.3862	-0.743283	1.73647	2.47975
KLHDC2	kelch domain containing 2	144.02	-0.215349	2.21777	2.43312
KIAA0564	KIAA0754	52.4713	-0.42239	1.88282	2.30521
PTAR1	protein prenyltransferase alpha subunit repeat containing 1	111.922	-1.08618	1.21247	2.29865
ECHDC1	ethylmalonyl-CoA decarboxylase 1	54.8427	-0.546037	1.69822	2.24426
TXNDC16	thioredoxin domain containing 16	60.7308	-0.0479194	2.14265	2.19057
PGGT1B	protein geranylgeranyltransferase type I subunit beta	62.1018	-0.628904	1.54946	2.17837
DIS3	DIS3 homolog, exosome endoribonuclease and 3'-5' exoribonuclease	53.3945	-0.303685	1.83977	2.14345
SLC30A7	solute carrier family 30 member 7	63.871	-0.621485	1.50125	2.12274
CREG1	cellular repressor of E1A stimulated genes 1	89.8612	-0.156382	1.90312	2.0595
MRPS25	mitochondrial ribosomal protein S25	62.7034	-0.392745	1.64184	2.03458
USP25	ubiquitin specific peptidase 25	100.438	-0.142671	1.7837	1.92637
ZNF148	zinc finger protein 148	211.659	-0.690306	1.23061	1.92091
NT5DC1	5'-nucleotidase domain containing 1	50.746	0.174023	2.08514	1.91112
GPN1	GPN-loop GTPase 1	61.6478	-0.413597	1.49228	1.90587
UBE2G1	ubiquitin conjugating enzyme E2 G1	112.967	-0.390535	1.50296	1.8935
MALAT1	metastasis associated lung adenocarcinoma transcript 1 (non-protein coding)	47489.9	-1.32274	0.542373	1.86511
NSMCE4A	NSE4 homolog A, SMC5-SMC6 complex component	57.0985	-0.237226	1.60691	1.84413
SLC19A2	solute carrier family 19 member 2	107.84	-0.848731	0.965667	1.8144
PDXDC2P	pyridoxal dependent decarboxylase domain containing 2, pseudogene	87.2972	-0.655074	1.15181	1.80688
ZNF254	zinc finger protein 254	62.3539	-0.319893	1.47649	1.79638
HMGB2	high mobility group box 2	51.9647	-0.2673	1.5125	1.7798
OGFOD1	2-oxoglutarate and iron dependent oxygenase domain containing 1	79.5867	-0.262296	1.50501	1.76731
ULK2	unc-51 like autophagy activating kinase 2	59.7285	-0.146855	1.61375	1.7606
HADHB	hydroxyacyl-CoA dehydrogenase trifunctional multienzyme complex subunit beta	118.37	-0.291267	1.44097	1.73224
ATF1	activating transcription factor 1	57.4802	-0.64982	1.07566	1.72548
CBLB	Cbl proto-oncogene like 1	74.5874	-0.0468983	1.67647	1.72337
[truncated: 433 more rows]

## Sheet: D-Highly Expressed Gene list
GeneID	Approved name	Gene type	Base mean	ES (NoRx/Input) log2(FC)	ES (BRACO19/Input) log2(FC)	ES (RHPS4/Input) log2(FC)	BRACO19-induced ΔES log2(FC) (BRACO19/NoRx)	RHPS4-induced ΔES log2(FC) (RHPS4/NoRx)	Average G4 ligand- induced ΔES log2(FC)	Aliases	Ensembl Gene ID	NCBI gene ID	Strand	Seq. length	GC %	NO:G4:+ ▼ (mid strigency)	O:G4:+ (mid strigency)	NO:G4+/seq length	O:G4+/seq length	NO:G4:+ ▼ (low strigency)	O:G4:+ (low strigency)	NO:G4+/seq length	O:G4+/seq length	NO:G4:+ ▼ (high strigency)	O:G4:+ (high strigency)	NO:G4+/seq length	O:G4+/seq length	Contains a high G4 motif
[truncated: 328 more rows]
